# Supplementary material for: A One-Pot Approach to Novel Pyridazine C-Nucleosides
Source: Molecules. 2021 Apr 17;26(8):2341. doi: 10.3390/molecules26082341 (PMC8074166; doi:10.3390/molecules26082341)
Supplement: Supplementary file 1 [file molecules-26-02341-s001.zip]

Archive with 5 entries (3 files):
- molecules-1189220-supplementary/
- molecules-1189220-supplementary/molecules-1189220-SI/
- molecules-1189220-supplementary/molecules-1189220-SI/checkcif.pdf
- molecules-1189220-supplementary/molecules-1189220-SI/pyr 5d.cif
- molecules-1189220-supplementary/molecules-1189220-SI/Supplementary Material.pdf
