# Supplementary material for: A One-Pot Approach to Novel Pyridazine C-Nucleosides
Source: Molecules. 2021 Apr 17;26(8):2341. doi: 10.3390/molecules26082341 (PMC8074166; doi:10.3390/molecules26082341)
Supplement: Supplementary file 1 [file molecules-26-02341-s001.zip › molecules-1189220-supplementary/molecules-1189220-SI/pyr 5d.cif]

 
data_pyrpro
 
_audit_creation_method            'SHELXL-2018/3'
_shelx_SHELXL_version_number      '2018/3'
_chemical_name_systematic         ?
_chemical_name_common             ?
_chemical_melting_point           ?
_chemical_formula_moiety          'C17 H20 N2 O9'
_chemical_formula_sum
 'C17 H20 N2 O9' 
_chemical_formula_weight          396.35

loop_
 _atom_type_symbol
 _atom_type_description
 _atom_type_scat_dispersion_real
 _atom_type_scat_dispersion_imag
 _atom_type_scat_source
 'C'  'C'   0.0033   0.0016
 'International Tables Vol C Tables 4.2.6.8 and 6.1.1.4'
 'H'  'H'   0.0000   0.0000
 'International Tables Vol C Tables 4.2.6.8 and 6.1.1.4'
 'N'  'N'   0.0061   0.0033
 'International Tables Vol C Tables 4.2.6.8 and 6.1.1.4'
 'O'  'O'   0.0106   0.0060
 'International Tables Vol C Tables 4.2.6.8 and 6.1.1.4'
 
_space_group_crystal_system       orthorhombic
_space_group_IT_number            19
_space_group_name_H-M_alt         'P 21 21 21'
_space_group_name_Hall            'P 2ac 2ab'
 
_shelx_space_group_comment
;
The symmetry employed for this shelxl refinement is uniquely defined
by the following loop, which should always be used as a source of
symmetry information in preference to the above space-group names.
They are only intended as comments.
;
 
loop_
 _space_group_symop_operation_xyz
 'x, y, z'
 '-x+1/2, -y, z+1/2'
 'x+1/2, -y+1/2, -z'
 '-x, y+1/2, -z+1/2'
 
_cell_length_a                    5.783(2)
_cell_length_b                    20.372(6)
_cell_length_c                    33.116(8)
_cell_angle_alpha                 90
_cell_angle_beta                  90
_cell_angle_gamma                 90
_cell_volume                      3901(2)
_cell_formula_units_Z             8
_cell_measurement_temperature     298(2)
_cell_measurement_reflns_used     124
_cell_measurement_theta_min       3.235
_cell_measurement_theta_max       18.537
 
_exptl_crystal_description        block
_exptl_crystal_colour             colorless
_exptl_crystal_density_meas       ?
_exptl_crystal_density_method     ?
_exptl_crystal_density_diffrn     1.350          
_exptl_crystal_F_000              1664
_exptl_transmission_factor_min    ?
_exptl_transmission_factor_max    ?
_exptl_crystal_size_max           0.500
_exptl_crystal_size_mid           0.130
_exptl_crystal_size_min           0.030
_exptl_absorpt_coefficient_mu     0.111
_shelx_estimated_absorpt_T_min    0.947
_shelx_estimated_absorpt_T_max    0.997
_exptl_absorpt_correction_type    multi-scan
_exptl_absorpt_correction_T_min   0.852
_exptl_absorpt_correction_T_max   0.897
_exptl_absorpt_process_details 
;
SADABS(Bruker 2000)
;    
_diffrn_ambient_temperature       298(2)
_diffrn_radiation_wavelength      0.71073
_diffrn_radiation_type            MoK\a
_diffrn_radiation_source          'fine-focus sealed tube'
_diffrn_radiation_monochromator   graphite
_diffrn_measurement_device_type   'Bruker-Nonius KappaCCD'
_diffrn_measurement_method        'CCD rotation images, thick slices'
_diffrn_source                    'Enraf Nonius FR590'
_diffrn_detector                  'CCD plate'
_diffrn_reflns_number             18825
_diffrn_reflns_av_unetI/netI      0.1468
_diffrn_reflns_av_R_equivalents   0.1040
_diffrn_reflns_limit_h_min        -6
_diffrn_reflns_limit_h_max        5
_diffrn_reflns_limit_k_min        -23
_diffrn_reflns_limit_k_max        23
_diffrn_reflns_limit_l_min        -39
_diffrn_reflns_limit_l_max        38
_diffrn_reflns_theta_min          3.062
_diffrn_reflns_theta_max          25.013
_diffrn_reflns_theta_full         25.013
_diffrn_measured_fraction_theta_max   0.984
_diffrn_measured_fraction_theta_full  0.984
_diffrn_reflns_Laue_measured_fraction_max    0.984
_diffrn_reflns_Laue_measured_fraction_full   0.984
_diffrn_reflns_point_group_measured_fraction_max   0.949
_diffrn_reflns_point_group_measured_fraction_full  0.950
_reflns_number_total              6519
_reflns_number_gt                 2828
_reflns_threshold_expression      'I > 2\s(I)'
_reflns_Friedel_coverage          0.672
_reflns_Friedel_fraction_max      0.902
_reflns_Friedel_fraction_full     0.903
 
_reflns_special_details
;
 Reflections were merged by SHELXL according to the crystal
 class for the calculation of statistics and refinement.
 
 _reflns_Friedel_fraction is defined as the number of unique
 Friedel pairs measured divided by the number that would be
 possible theoretically, ignoring centric projections and
 systematic absences.
 Crystals were weak diffracting at high teta values. One acetyl
 group is disordered in two different positions with refined occupancy
 factor 0.61 and 0.39. Some restrains on bond lengths and atomic 
 displacement parameters were introduced in the last stage of refinement
 to regularize the geometry.The presence of rather high electronic 
 density peaks in difference Fourie maps at last stage of refinement 
 are evidence of residual disorder in some acetyl groups, this may 
 account for low bond precision on some C-C bonds. It was not possible 
 to collect data at low temperature. In the absence of strong 
 scatterers the Flack parameter is meaningfull. The absolute 
 configuration has been assigned by reference to an unchanging chiral 
 centre in the synthetic procedure.    
; 
_computing_data_collection        'Collect (Nonius BV, 1997-2000)'
_computing_cell_refinement        'Dirax/lsq (Duisenberg & Schreurs 1989-2000)'
_computing_data_reduction         'EvalCCD (Duisenberg & Schreurs 1990-2000)'
_computing_structure_solution     'SIR97 (Altomare et al. 1999)'
_computing_structure_refinement   'SHELXL-2018/3 (Sheldrick, 2016)'
_computing_molecular_graphics     'Ortep-3 for Windows (Farrugia, 2012)'
_computing_publication_material   'WinGX (Farrugia, 2012)'
_refine_special_details           ?
_refine_ls_structure_factor_coef  Fsqd
_refine_ls_matrix_type            full
_refine_ls_weighting_scheme       calc
_refine_ls_weighting_details
'w=1/[\s^2^(Fo^2^)+(0.0958P)^2^] where P=(Fo^2^+2Fc^2^)/3'
_atom_sites_solution_primary      ?
_atom_sites_solution_secondary    ?
_atom_sites_solution_hydrogens    geom
_refine_ls_hydrogen_treatment     constr
_refine_ls_extinction_method      none
_refine_ls_extinction_coef        .
_refine_ls_abs_structure_details
;
 Flack x determined using 671 quotients [(I+)-(I-)]/[(I+)+(I-)]
 (Parsons, Flack and Wagner, Acta Cryst. B69 (2013) 249-259).
;
_refine_ls_abs_structure_Flack    -0.5(10)
_chemical_absolute_configuration  syn
_refine_ls_number_reflns          6519
_refine_ls_number_parameters      541
_refine_ls_number_restraints      50
_refine_ls_R_factor_all           0.2142
_refine_ls_R_factor_gt            0.0845
_refine_ls_wR_factor_ref          0.2228
_refine_ls_wR_factor_gt           0.1705
_refine_ls_goodness_of_fit_ref    1.014
_refine_ls_restrained_S_all       1.014
_refine_ls_shift/su_max           0.002
_refine_ls_shift/su_mean          0.000
 
loop_
 _atom_site_label
 _atom_site_type_symbol
 _atom_site_fract_x
 _atom_site_fract_y
 _atom_site_fract_z
 _atom_site_U_iso_or_equiv
 _atom_site_adp_type
 _atom_site_occupancy
 _atom_site_site_symmetry_order  
 _atom_site_calc_flag
 _atom_site_refinement_flags_posn
 _atom_site_refinement_flags_adp
 _atom_site_refinement_flags_occupancy
 _atom_site_disorder_assembly
 _atom_site_disorder_group
C1A C 0.6621(17) 0.1820(4) 0.2424(2) 0.050(2) Uani 1 1 d . . . . .
H1A H 0.516644 0.167870 0.254855 0.060 Uiso 1 1 calc R U . . .
C2A C 0.7326(18) 0.2469(4) 0.2603(3) 0.061(3) Uani 1 1 d . . . . .
H2A H 0.600776 0.275714 0.265948 0.073 Uiso 1 1 calc R U . . .
C3A C 0.8593(19) 0.2250(4) 0.2985(3) 0.058(3) Uani 1 1 d . . . . .
H3A H 0.746738 0.212799 0.319300 0.070 Uiso 1 1 calc R U . . .
C4A C 0.9869(17) 0.1646(5) 0.2842(3) 0.051(3) Uani 1 1 d . . . . .
H4A H 1.133690 0.178062 0.271919 0.061 Uiso 1 1 calc R U . . .
C5A C 1.0353(19) 0.1149(5) 0.3169(3) 0.065(3) Uani 1 1 d . . . . .
H5A1 H 1.118997 0.135859 0.338822 0.078 Uiso 1 1 calc R U . . .
H5A2 H 0.890434 0.098382 0.327639 0.078 Uiso 1 1 calc R U . . .
C6A C 1.3927(13) 0.0586(5) 0.3117(3) 0.060(3) Uani 1 1 d D . . . .
C7A C 1.511(2) 0.0027(5) 0.2943(3) 0.083(4) Uani 1 1 d . . . . .
H7A1 H 1.577960 0.015054 0.268895 0.124 Uiso 1 1 calc R U . . .
H7A2 H 1.402140 -0.032297 0.290104 0.124 Uiso 1 1 calc R U . . .
H7A3 H 1.630288 -0.011735 0.312322 0.124 Uiso 1 1 calc R U . . .
O3A O 1.4691(15) 0.0983(5) 0.3328(3) 0.116(4) Uani 1 1 d . . . . .
C8A C 0.936(3) 0.3211(6) 0.3348(4) 0.083(4) Uani 1 1 d . . . . .
C9A C 1.128(3) 0.3677(6) 0.3470(4) 0.108(5) Uani 1 1 d . . . . .
H9A1 H 1.197799 0.385966 0.323162 0.162 Uiso 1 1 calc R U . . .
H9A2 H 1.242783 0.344253 0.362159 0.162 Uiso 1 1 calc R U . . .
H9A3 H 1.065408 0.402420 0.363212 0.162 Uiso 1 1 calc R U . . .
C12A C 0.6332(16) 0.1821(4) 0.1974(3) 0.045(2) Uani 1 1 d . . . . .
C13A C 0.8185(17) 0.1783(5) 0.1711(3) 0.055(3) Uani 1 1 d . . . . .
H13A H 0.970306 0.174807 0.180148 0.066 Uiso 1 1 calc R U . . .
C14A C 0.7635(17) 0.1799(4) 0.1312(3) 0.055(3) Uani 1 1 d . . . . .
H14A H 0.879631 0.177131 0.111848 0.066 Uiso 1 1 calc R U . . .
C15A C 0.5396(17) 0.1856(5) 0.1196(3) 0.050(3) Uani 1 1 d . . . . .
C16A C 0.475(2) 0.1854(5) 0.0759(3) 0.060(3) Uani 1 1 d . . . . .
C17A C 0.183(2) 0.1732(6) 0.0274(3) 0.089(4) Uani 1 1 d . . . . .
H17D H 0.249386 0.209300 0.012855 0.133 Uiso 1 1 calc R U . . .
H17E H 0.017200 0.175589 0.025775 0.133 Uiso 1 1 calc R U . . .
H17F H 0.234592 0.132606 0.015745 0.133 Uiso 1 1 calc R U . . .
C1B C 0.6339(18) -0.0032(5) -0.0106(3) 0.056(3) Uani 1 1 d . . . . .
H1B H 0.490925 0.007965 -0.024887 0.068 Uiso 1 1 calc R U . . .
C2B C 0.7026(18) -0.0736(5) -0.0213(3) 0.054(3) Uani 1 1 d . . . . .
H2B H 0.571221 -0.103644 -0.024030 0.065 Uiso 1 1 calc R U . . .
C3B C 0.8343(17) -0.0613(5) -0.0611(3) 0.056(3) Uani 1 1 d . . . . .
H3B H 0.725799 -0.053405 -0.083348 0.067 Uiso 1 1 calc R U . . .
C4B C 0.9656(19) 0.0008(5) -0.0508(3) 0.065(3) Uani 1 1 d . . . . .
H4B H 1.107075 -0.010524 -0.036091 0.077 Uiso 1 1 calc R U . . .
C5B C 1.027(2) 0.0421(7) -0.0876(4) 0.097(4) Uani 1 1 d . . . . .
H5B1 H 1.110353 0.015349 -0.106959 0.117 Uiso 1 1 calc R U . . .
H5B2 H 0.886565 0.057735 -0.100365 0.117 Uiso 1 1 calc R U . . .
C8B C 0.910(2) -0.1648(6) -0.0896(3) 0.064(3) Uani 1 1 d . . . . .
C9B C 1.083(2) -0.2150(5) -0.0971(3) 0.083(4) Uani 1 1 d . . . . .
H9B1 H 1.047551 -0.253457 -0.081526 0.124 Uiso 1 1 calc R U . . .
H9B2 H 1.232779 -0.198724 -0.089336 0.124 Uiso 1 1 calc R U . . .
H9B3 H 1.084708 -0.225988 -0.125267 0.124 Uiso 1 1 calc R U . . .
C10B C 0.868(2) -0.1574(4) 0.0204(4) 0.087(4) Uani 1 1 d D . . . .
C11B C 1.068(2) -0.1726(6) 0.0443(4) 0.098(4) Uani 1 1 d D . . . .
H11A H 1.054721 -0.216437 0.054683 0.146 Uiso 1 1 calc R U . . .
H11B H 1.079723 -0.142164 0.066271 0.146 Uiso 1 1 calc R U . . .
H11C H 1.204208 -0.169517 0.027732 0.146 Uiso 1 1 calc R U . . .
O7B O 0.714(2) -0.1923(5) 0.0105(4) 0.174(6) Uani 1 1 d D . . . .
C12B C 0.5959(17) 0.0054(5) 0.0342(3) 0.053(3) Uani 1 1 d . . . . .
C13B C 0.7807(17) 0.0162(4) 0.0606(3) 0.054(3) Uani 1 1 d . . . . .
H13B H 0.932009 0.021017 0.051539 0.065 Uiso 1 1 calc R U . . .
C14B C 0.7240(18) 0.0191(4) 0.1003(3) 0.051(3) Uani 1 1 d . . . . .
H14B H 0.837309 0.024883 0.119874 0.061 Uiso 1 1 calc R U . . .
C15B C 0.4955(16) 0.0133(4) 0.1108(3) 0.047(2) Uani 1 1 d . . . . .
C16B C 0.4276(19) 0.0159(5) 0.1545(3) 0.051(3) Uani 1 1 d . . . . .
C17B C 0.135(2) 0.0210(6) 0.2023(3) 0.080(4) Uani 1 1 d . . . . .
H17A H 0.188677 -0.017326 0.216316 0.119 Uiso 1 1 calc R U . . .
H17B H -0.030979 0.022853 0.203720 0.119 Uiso 1 1 calc R U . . .
H17C H 0.198929 0.059525 0.214680 0.119 Uiso 1 1 calc R U . . .
N1A N 0.4153(13) 0.1872(4) 0.1854(2) 0.054(2) Uani 1 1 d . . . . .
N2A N 0.3662(15) 0.1886(4) 0.1463(2) 0.061(2) Uani 1 1 d . . . . .
N1B N 0.3784(14) 0.0013(4) 0.0451(2) 0.058(2) Uani 1 1 d . . . . .
N2B N 0.3256(14) 0.0046(4) 0.0842(2) 0.062(2) Uani 1 1 d . . . . .
O1A O 0.8427(12) 0.1364(3) 0.25357(17) 0.0545(17) Uani 1 1 d . . . . .
O2A O 1.1675(13) 0.0622(3) 0.3014(2) 0.075(2) Uani 1 1 d D . . . .
O4A O 1.0192(12) 0.2697(3) 0.3145(2) 0.070(2) Uani 1 1 d . . . . .
O5A O 0.738(2) 0.3292(5) 0.3405(3) 0.112(4) Uani 1 1 d . . . . .
O6A O 0.9053(14) 0.2775(3) 0.2357(2) 0.075(2) Uani 1 1 d D . . . .
O8A O 0.2533(13) 0.1762(4) 0.06907(19) 0.076(2) Uani 1 1 d . . . . .
O9A O 0.6152(14) 0.1930(5) 0.0504(2) 0.099(3) Uani 1 1 d . . . . .
O1B O 0.8158(13) 0.0376(3) -0.02505(18) 0.066(2) Uani 1 1 d . . . . .
O2B O 1.166(2) 0.0964(4) -0.0758(3) 0.119(4) Uani 1 1 d D . . . .
O4B O 0.9933(12) -0.1114(4) -0.0715(2) 0.066(2) Uani 1 1 d . . . . .
O5B O 0.7035(16) -0.1693(4) -0.0979(2) 0.077(2) Uani 1 1 d . . . . .
O6B O 0.8740(13) -0.0952(3) 0.00666(18) 0.0641(19) Uani 1 1 d D . . . .
O8B O 0.2060(12) 0.0179(3) 0.16065(17) 0.0602(19) Uani 1 1 d . . . . .
O9B O 0.5725(12) 0.0183(4) 0.18034(19) 0.077(2) Uani 1 1 d . . . . .
C10A C 0.889(5) 0.3432(5) 0.2310(12) 0.095(14) Uani 0.61(3) 1 d D U P A 1
C11A C 1.080(6) 0.365(2) 0.2061(17) 0.116(17) Uani 0.61(3) 1 d D U P A 1
H11D H 1.168511 0.327914 0.197291 0.174 Uiso 0.61(3) 1 calc R U P A 1
H11E H 1.021488 0.388256 0.183014 0.174 Uiso 0.61(3) 1 calc R U P A 1
H11F H 1.177758 0.393956 0.221536 0.174 Uiso 0.61(3) 1 calc R U P A 1
O7A O 0.745(5) 0.3746(8) 0.2471(8) 0.152(12) Uani 0.61(3) 1 d D U P A 1
C10X C 0.876(6) 0.3288(19) 0.2155(14) 0.063(12) Uani 0.39(3) 1 d D U P A 2
C11X C 1.078(9) 0.352(4) 0.193(3) 0.12(3) Uani 0.39(3) 1 d D U P A 2
H11G H 1.214385 0.331068 0.203893 0.179 Uiso 0.39(3) 1 calc R U P A 2
H11H H 1.061731 0.340399 0.165197 0.179 Uiso 0.39(3) 1 calc R U P A 2
H11I H 1.091358 0.398391 0.195881 0.179 Uiso 0.39(3) 1 calc R U P A 2
O7X O 0.683(5) 0.3465(13) 0.2085(12) 0.120(16) Uani 0.39(3) 1 d D U P A 2
C6B C 1.374(2) 0.1058(8) -0.0931(4) 0.132(6) Uani 1 1 d D . . . .
C7B C 1.485(2) 0.1661(6) -0.0759(4) 0.107(5) Uani 1 1 d D . . . .
H7B1 H 1.369218 0.198871 -0.071115 0.161 Uiso 1 1 calc R U . . .
H7B2 H 1.597421 0.182695 -0.094649 0.161 Uiso 1 1 calc R U . . .
H7B3 H 1.560248 0.155271 -0.050898 0.161 Uiso 1 1 calc R U . . .
O3B O 1.451(3) 0.0576(8) -0.1098(5) 0.192(6) Uani 1 1 d . . . . .
 
loop_
 _atom_site_aniso_label
 _atom_site_aniso_U_11
 _atom_site_aniso_U_22
 _atom_site_aniso_U_33
 _atom_site_aniso_U_23
 _atom_site_aniso_U_13
 _atom_site_aniso_U_12
C1A 0.049(6) 0.050(6) 0.052(5) -0.001(5) 0.012(5) -0.008(6)
C2A 0.058(7) 0.042(6) 0.082(7) -0.006(6) 0.010(6) 0.015(5)
C3A 0.057(7) 0.047(6) 0.070(6) -0.010(5) -0.012(6) -0.001(6)
C4A 0.030(6) 0.052(6) 0.069(6) -0.015(5) 0.007(5) -0.001(5)
C5A 0.061(8) 0.070(8) 0.065(6) -0.006(6) -0.014(6) 0.015(6)
C6A 0.062(9) 0.063(8) 0.055(6) -0.011(6) -0.013(6) 0.001(6)
C7A 0.091(10) 0.060(7) 0.096(8) -0.015(7) -0.016(7) 0.025(7)
O3A 0.060(6) 0.149(9) 0.139(7) -0.083(7) -0.009(6) 0.000(6)
C8A 0.104(12) 0.062(9) 0.083(8) -0.008(7) -0.040(9) -0.008(9)
C9A 0.115(12) 0.076(8) 0.133(11) -0.022(8) -0.042(10) -0.003(9)
C12A 0.027(6) 0.043(6) 0.065(6) -0.006(5) 0.002(5) -0.007(5)
C13A 0.032(6) 0.068(7) 0.066(6) 0.013(6) 0.001(5) 0.003(5)
C14A 0.040(7) 0.056(7) 0.068(7) 0.010(5) 0.009(5) -0.006(5)
C15A 0.038(7) 0.059(6) 0.054(6) 0.009(5) 0.013(5) 0.000(5)
C16A 0.052(8) 0.068(7) 0.060(7) 0.004(6) 0.008(6) 0.006(6)
C17A 0.078(9) 0.134(11) 0.054(6) 0.006(7) -0.005(6) 0.024(9)
C1B 0.048(6) 0.065(7) 0.056(6) 0.009(5) -0.006(5) -0.002(6)
C2B 0.051(7) 0.058(7) 0.053(6) 0.003(5) -0.005(5) -0.014(5)
C3B 0.041(6) 0.067(7) 0.059(6) 0.006(5) -0.015(5) 0.006(6)
C4B 0.055(7) 0.075(8) 0.064(6) 0.004(6) 0.010(6) -0.011(6)
C5B 0.105(12) 0.103(11) 0.085(8) 0.006(8) 0.044(8) -0.011(9)
C8B 0.068(9) 0.072(9) 0.052(6) 0.016(6) 0.000(6) 0.003(8)
C9B 0.087(10) 0.076(8) 0.086(8) 0.018(7) 0.002(7) 0.020(7)
C10B 0.070(10) 0.082(10) 0.108(9) 0.045(8) 0.002(9) -0.015(8)
C11B 0.097(11) 0.093(10) 0.103(9) 0.038(8) -0.009(8) 0.006(8)
O7B 0.141(11) 0.143(10) 0.240(13) 0.109(9) -0.071(10) -0.066(9)
C12B 0.049(7) 0.056(6) 0.053(6) 0.007(5) -0.004(5) 0.014(6)
C13B 0.041(6) 0.065(7) 0.057(6) 0.014(5) -0.016(5) -0.002(5)
C14B 0.050(7) 0.052(6) 0.052(6) 0.011(5) -0.010(5) 0.002(5)
C15B 0.038(7) 0.046(6) 0.058(6) 0.000(5) -0.008(5) -0.008(5)
C16B 0.056(8) 0.053(6) 0.046(6) -0.009(5) -0.009(6) 0.005(5)
C17B 0.070(8) 0.121(10) 0.048(6) -0.006(6) 0.009(6) 0.008(8)
N1A 0.038(6) 0.078(6) 0.047(5) -0.008(4) 0.003(4) 0.001(4)
N2A 0.044(5) 0.075(6) 0.063(5) -0.003(5) 0.009(5) 0.003(5)
N1B 0.038(5) 0.074(6) 0.061(5) -0.004(5) -0.008(4) 0.001(5)
N2B 0.044(6) 0.085(6) 0.058(5) 0.004(5) -0.004(4) -0.006(5)
O1A 0.059(5) 0.044(4) 0.061(4) -0.004(3) -0.008(4) 0.015(4)
O2A 0.067(6) 0.072(5) 0.086(5) -0.020(4) -0.029(4) 0.025(5)
O4A 0.060(5) 0.049(4) 0.101(5) -0.029(4) -0.008(4) 0.001(4)
O5A 0.100(9) 0.104(7) 0.131(7) -0.053(6) -0.022(7) 0.028(7)
O6A 0.076(6) 0.039(4) 0.110(6) 0.012(4) 0.016(5) 0.000(4)
O8A 0.048(5) 0.126(6) 0.053(4) 0.007(4) 0.001(4) 0.000(5)
O9A 0.056(6) 0.182(9) 0.060(4) 0.017(5) 0.013(4) -0.005(6)
O1B 0.072(5) 0.065(5) 0.060(4) 0.011(4) 0.006(4) -0.006(4)
O2B 0.139(10) 0.088(6) 0.131(7) -0.034(6) 0.065(7) -0.043(6)
O4B 0.045(5) 0.066(5) 0.086(5) -0.003(4) 0.001(4) 0.005(4)
O5B 0.079(7) 0.078(5) 0.074(5) -0.007(4) 0.005(5) -0.004(5)
O6B 0.064(5) 0.064(5) 0.065(4) 0.005(4) -0.021(4) 0.000(4)
O8B 0.037(5) 0.091(5) 0.052(4) -0.011(4) -0.007(3) -0.001(4)
O9B 0.056(5) 0.128(7) 0.048(4) -0.005(4) -0.010(4) 0.005(5)
C10A 0.11(2) 0.09(2) 0.09(2) 0.010(16) -0.023(15) -0.014(16)
C11A 0.12(3) 0.07(2) 0.15(3) 0.04(3) -0.03(2) -0.066(19)
O7A 0.22(2) 0.071(12) 0.17(2) 0.022(13) 0.030(18) 0.064(13)
C10X 0.07(2) 0.030(16) 0.09(2) 0.021(17) -0.012(17) -0.021(16)
C11X 0.14(5) 0.07(4) 0.14(4) 0.01(3) -0.02(3) 0.00(3)
O7X 0.09(2) 0.082(18) 0.19(3) 0.04(2) -0.015(19) 0.041(14)
C6B 0.138(18) 0.164(19) 0.094(11) -0.004(11) 0.028(11) -0.039(16)
C7B 0.118(13) 0.077(9) 0.127(11) -0.005(9) 0.037(10) -0.027(8)
O3B 0.135(12) 0.206(14) 0.237(15) -0.085(12) 0.024(10) -0.024(10)
 
_geom_special_details
;
 All esds (except the esd in the dihedral angle between two l.s. planes)
 are estimated using the full covariance matrix.  The cell esds are taken
 into account individually in the estimation of esds in distances, angles
 and torsion angles; correlations between esds in cell parameters are only
 used when they are defined by crystal symmetry.  An approximate (isotropic)
 treatment of cell esds is used for estimating esds involving l.s. planes.
;
 
loop_
 _geom_bond_atom_site_label_1
 _geom_bond_atom_site_label_2
 _geom_bond_distance
 _geom_bond_site_symmetry_2
 _geom_bond_publ_flag
C1A O1A 1.446(11) . ?
C1A C12A 1.498(12) . ?
C1A C2A 1.507(12) . ?
C1A H1A 0.9800 . ?
C2A O6A 1.432(11) . ?
C2A C3A 1.528(13) . ?
C2A H2A 0.9800 . ?
C3A O4A 1.401(11) . ?
C3A C4A 1.512(13) . ?
C3A H3A 0.9800 . ?
C4A O1A 1.432(10) . ?
C4A C5A 1.510(13) . ?
C4A H4A 0.9800 . ?
C5A O2A 1.415(11) . ?
C5A H5A1 0.9700 . ?
C5A H5A2 0.9700 . ?
C6A O3A 1.158(11) . ?
C6A O2A 1.348(3) . ?
C6A C7A 1.446(13) . ?
C7A H7A1 0.9600 . ?
C7A H7A2 0.9600 . ?
C7A H7A3 0.9600 . ?
C8A O5A 1.173(15) . ?
C8A O4A 1.336(15) . ?
C8A C9A 1.514(19) . ?
C9A H9A1 0.9600 . ?
C9A H9A2 0.9600 . ?
C9A H9A3 0.9600 . ?
C12A N1A 1.326(11) . ?
C12A C13A 1.383(12) . ?
C13A C14A 1.361(13) . ?
C13A H13A 0.9300 . ?
C14A C15A 1.356(12) . ?
C14A H14A 0.9300 . ?
C15A N2A 1.338(11) . ?
C15A C16A 1.493(14) . ?
C16A O9A 1.182(11) . ?
C16A O8A 1.313(11) . ?
C17A O8A 1.441(11) . ?
C17A H17D 0.9600 . ?
C17A H17E 0.9600 . ?
C17A H17F 0.9600 . ?
C1B O1B 1.424(11) . ?
C1B C12B 1.509(12) . ?
C1B C2B 1.529(13) . ?
C1B H1B 0.9800 . ?
C2B O6B 1.426(11) . ?
C2B C3B 1.543(13) . ?
C2B H2B 0.9800 . ?
C3B O4B 1.416(11) . ?
C3B C4B 1.516(13) . ?
C3B H3B 0.9800 . ?
C4B O1B 1.428(11) . ?
C4B C5B 1.521(14) . ?
C4B H4B 0.9800 . ?
C5B O2B 1.423(14) . ?
C5B H5B1 0.9700 . ?
C5B H5B2 0.9700 . ?
C8B O5B 1.227(13) . ?
C8B O4B 1.333(13) . ?
C8B C9B 1.455(15) . ?
C9B H9B1 0.9600 . ?
C9B H9B2 0.9600 . ?
C9B H9B3 0.9600 . ?
C10B O7B 1.183(13) . ?
C10B O6B 1.347(3) . ?
C10B C11B 1.437(15) . ?
C11B H11A 0.9600 . ?
C11B H11B 0.9600 . ?
C11B H11C 0.9600 . ?
C12B N1B 1.311(12) . ?
C12B C13B 1.397(12) . ?
C13B C14B 1.356(12) . ?
C13B H13B 0.9300 . ?
C14B C15B 1.372(12) . ?
C14B H14B 0.9300 . ?
C15B N2B 1.333(11) . ?
C15B C16B 1.499(13) . ?
C16B O9B 1.199(11) . ?
C16B O8B 1.298(11) . ?
C17B O8B 1.442(10) . ?
C17B H17A 0.9600 . ?
C17B H17B 0.9600 . ?
C17B H17C 0.9600 . ?
N1A N2A 1.327(10) . ?
N1B N2B 1.333(10) . ?
O6A C10X 1.25(3) . ?
O6A C10A 1.350(3) . ?
O2B C6B 1.345(3) . ?
C10A O7A 1.176(19) . ?
C10A C11A 1.45(2) . ?
C11A H11D 0.9600 . ?
C11A H11E 0.9600 . ?
C11A H11F 0.9600 . ?
C10X O7X 1.19(2) . ?
C10X C11X 1.46(2) . ?
C11X H11G 0.9600 . ?
C11X H11H 0.9600 . ?
C11X H11I 0.9600 . ?
C6B O3B 1.213(17) . ?
C6B C7B 1.497(3) . ?
C7B H7B1 0.9600 . ?
C7B H7B2 0.9600 . ?
C7B H7B3 0.9600 . ?
 
loop_
 _geom_angle_atom_site_label_1
 _geom_angle_atom_site_label_2
 _geom_angle_atom_site_label_3
 _geom_angle
 _geom_angle_site_symmetry_1
 _geom_angle_site_symmetry_3
 _geom_angle_publ_flag
O1A C1A C12A 109.7(7) . . ?
O1A C1A C2A 105.5(8) . . ?
C12A C1A C2A 114.8(7) . . ?
O1A C1A H1A 108.9 . . ?
C12A C1A H1A 108.9 . . ?
C2A C1A H1A 108.9 . . ?
O6A C2A C1A 110.3(8) . . ?
O6A C2A C3A 105.3(9) . . ?
C1A C2A C3A 101.5(7) . . ?
O6A C2A H2A 113.0 . . ?
C1A C2A H2A 113.0 . . ?
C3A C2A H2A 113.0 . . ?
O4A C3A C4A 109.0(9) . . ?
O4A C3A C2A 116.1(8) . . ?
C4A C3A C2A 102.2(8) . . ?
O4A C3A H3A 109.8 . . ?
C4A C3A H3A 109.8 . . ?
C2A C3A H3A 109.8 . . ?
O1A C4A C5A 110.3(8) . . ?
O1A C4A C3A 105.3(8) . . ?
C5A C4A C3A 114.2(8) . . ?
O1A C4A H4A 108.9 . . ?
C5A C4A H4A 108.9 . . ?
C3A C4A H4A 108.9 . . ?
O2A C5A C4A 110.3(8) . . ?
O2A C5A H5A1 109.6 . . ?
C4A C5A H5A1 109.6 . . ?
O2A C5A H5A2 109.6 . . ?
C4A C5A H5A2 109.6 . . ?
H5A1 C5A H5A2 108.1 . . ?
O3A C6A O2A 118.8(10) . . ?
O3A C6A C7A 127.7(9) . . ?
O2A C6A C7A 113.5(9) . . ?
C6A C7A H7A1 109.5 . . ?
C6A C7A H7A2 109.5 . . ?
H7A1 C7A H7A2 109.5 . . ?
C6A C7A H7A3 109.5 . . ?
H7A1 C7A H7A3 109.5 . . ?
H7A2 C7A H7A3 109.5 . . ?
O5A C8A O4A 122.8(12) . . ?
O5A C8A C9A 125.9(14) . . ?
O4A C8A C9A 111.2(14) . . ?
C8A C9A H9A1 109.5 . . ?
C8A C9A H9A2 109.5 . . ?
H9A1 C9A H9A2 109.5 . . ?
C8A C9A H9A3 109.5 . . ?
H9A1 C9A H9A3 109.5 . . ?
H9A2 C9A H9A3 109.5 . . ?
N1A C12A C13A 123.5(8) . . ?
N1A C12A C1A 113.9(8) . . ?
C13A C12A C1A 122.6(9) . . ?
C14A C13A C12A 115.4(9) . . ?
C14A C13A H13A 122.3 . . ?
C12A C13A H13A 122.3 . . ?
C15A C14A C13A 120.1(9) . . ?
C15A C14A H14A 119.9 . . ?
C13A C14A H14A 119.9 . . ?
N2A C15A C14A 122.1(9) . . ?
N2A C15A C16A 116.8(9) . . ?
C14A C15A C16A 121.0(9) . . ?
O9A C16A O8A 124.5(10) . . ?
O9A C16A C15A 121.2(10) . . ?
O8A C16A C15A 114.4(9) . . ?
O8A C17A H17D 109.5 . . ?
O8A C17A H17E 109.5 . . ?
H17D C17A H17E 109.5 . . ?
O8A C17A H17F 109.5 . . ?
H17D C17A H17F 109.5 . . ?
H17E C17A H17F 109.5 . . ?
O1B C1B C12B 111.7(8) . . ?
O1B C1B C2B 106.1(8) . . ?
C12B C1B C2B 112.1(8) . . ?
O1B C1B H1B 109.0 . . ?
C12B C1B H1B 109.0 . . ?
C2B C1B H1B 109.0 . . ?
O6B C2B C1B 108.5(7) . . ?
O6B C2B C3B 105.2(8) . . ?
C1B C2B C3B 100.1(7) . . ?
O6B C2B H2B 113.9 . . ?
C1B C2B H2B 113.9 . . ?
C3B C2B H2B 113.9 . . ?
O4B C3B C4B 109.3(8) . . ?
O4B C3B C2B 114.3(8) . . ?
C4B C3B C2B 100.9(7) . . ?
O4B C3B H3B 110.6 . . ?
C4B C3B H3B 110.6 . . ?
C2B C3B H3B 110.6 . . ?
O1B C4B C3B 105.6(8) . . ?
O1B C4B C5B 109.3(9) . . ?
C3B C4B C5B 113.4(9) . . ?
O1B C4B H4B 109.5 . . ?
C3B C4B H4B 109.5 . . ?
C5B C4B H4B 109.5 . . ?
O2B C5B C4B 110.1(10) . . ?
O2B C5B H5B1 109.6 . . ?
C4B C5B H5B1 109.6 . . ?
O2B C5B H5B2 109.6 . . ?
C4B C5B H5B2 109.6 . . ?
H5B1 C5B H5B2 108.2 . . ?
O5B C8B O4B 120.9(11) . . ?
O5B C8B C9B 125.5(12) . . ?
O4B C8B C9B 113.5(12) . . ?
C8B C9B H9B1 109.5 . . ?
C8B C9B H9B2 109.5 . . ?
H9B1 C9B H9B2 109.5 . . ?
C8B C9B H9B3 109.5 . . ?
H9B1 C9B H9B3 109.5 . . ?
H9B2 C9B H9B3 109.5 . . ?
O7B C10B O6B 119.5(12) . . ?
O7B C10B C11B 128.8(9) . . ?
O6B C10B C11B 111.6(11) . . ?
C10B C11B H11A 109.5 . . ?
C10B C11B H11B 109.5 . . ?
H11A C11B H11B 109.5 . . ?
C10B C11B H11C 109.5 . . ?
H11A C11B H11C 109.5 . . ?
H11B C11B H11C 109.5 . . ?
N1B C12B C13B 124.9(8) . . ?
N1B C12B C1B 113.7(9) . . ?
C13B C12B C1B 121.4(9) . . ?
C14B C13B C12B 115.3(9) . . ?
C14B C13B H13B 122.3 . . ?
C12B C13B H13B 122.3 . . ?
C13B C14B C15B 118.5(9) . . ?
C13B C14B H14B 120.8 . . ?
C15B C14B H14B 120.8 . . ?
N2B C15B C14B 123.5(9) . . ?
N2B C15B C16B 116.8(9) . . ?
C14B C15B C16B 119.7(8) . . ?
O9B C16B O8B 125.3(9) . . ?
O9B C16B C15B 120.4(10) . . ?
O8B C16B C15B 114.2(8) . . ?
O8B C17B H17A 109.5 . . ?
O8B C17B H17B 109.5 . . ?
H17A C17B H17B 109.5 . . ?
O8B C17B H17C 109.5 . . ?
H17A C17B H17C 109.5 . . ?
H17B C17B H17C 109.5 . . ?
C12A N1A N2A 119.9(7) . . ?
N1A N2A C15A 119.0(8) . . ?
C12B N1B N2B 118.9(8) . . ?
C15B N2B N1B 118.8(8) . . ?
C4A O1A C1A 110.1(6) . . ?
C6A O2A C5A 118.2(8) . . ?
C8A O4A C3A 117.6(9) . . ?
C10X O6A C2A 124.9(17) . . ?
C10A O6A C2A 116.6(15) . . ?
C16A O8A C17A 116.6(8) . . ?
C1B O1B C4B 110.1(7) . . ?
C6B O2B C5B 120.1(9) . . ?
C8B O4B C3B 117.5(9) . . ?
C10B O6B C2B 119.4(9) . . ?
C16B O8B C17B 115.7(8) . . ?
O7A C10A O6A 122(2) . . ?
O7A C10A C11A 129(2) . . ?
O6A C10A C11A 109(3) . . ?
C10A C11A H11D 109.5 . . ?
C10A C11A H11E 109.5 . . ?
H11D C11A H11E 109.5 . . ?
C10A C11A H11F 109.5 . . ?
H11D C11A H11F 109.5 . . ?
H11E C11A H11F 109.5 . . ?
O7X C10X O6A 119(3) . . ?
O7X C10X C11X 124(4) . . ?
O6A C10X C11X 115(4) . . ?
C10X C11X H11G 109.5 . . ?
C10X C11X H11H 109.5 . . ?
H11G C11X H11H 109.5 . . ?
C10X C11X H11I 109.5 . . ?
H11G C11X H11I 109.5 . . ?
H11H C11X H11I 109.5 . . ?
O3B C6B O2B 114.0(12) . . ?
O3B C6B C7B 132.8(12) . . ?
O2B C6B C7B 109.8(11) . . ?
C6B C7B H7B1 109.5 . . ?
C6B C7B H7B2 109.5 . . ?
H7B1 C7B H7B2 109.5 . . ?
C6B C7B H7B3 109.5 . . ?
H7B1 C7B H7B3 109.5 . . ?
H7B2 C7B H7B3 109.5 . . ?
 
loop_
 _geom_torsion_atom_site_label_1
 _geom_torsion_atom_site_label_2
 _geom_torsion_atom_site_label_3
 _geom_torsion_atom_site_label_4
 _geom_torsion
 _geom_torsion_site_symmetry_1
 _geom_torsion_site_symmetry_2
 _geom_torsion_site_symmetry_3
 _geom_torsion_site_symmetry_4
 _geom_torsion_publ_flag
O1A C1A C2A O6A 79.1(9) . . . . ?
C12A C1A C2A O6A -41.8(11) . . . . ?
O1A C1A C2A C3A -32.2(9) . . . . ?
C12A C1A C2A C3A -153.0(9) . . . . ?
O6A C2A C3A O4A 42.0(10) . . . . ?
C1A C2A C3A O4A 157.0(8) . . . . ?
O6A C2A C3A C4A -76.5(9) . . . . ?
C1A C2A C3A C4A 38.5(10) . . . . ?
O4A C3A C4A O1A -154.9(7) . . . . ?
C2A C3A C4A O1A -31.5(9) . . . . ?
O4A C3A C4A C5A 83.9(10) . . . . ?
C2A C3A C4A C5A -152.8(9) . . . . ?
O1A C4A C5A O2A 65.3(10) . . . . ?
C3A C4A C5A O2A -176.3(8) . . . . ?
O1A C1A C12A N1A 141.9(8) . . . . ?
C2A C1A C12A N1A -99.5(10) . . . . ?
O1A C1A C12A C13A -39.0(11) . . . . ?
C2A C1A C12A C13A 79.5(11) . . . . ?
N1A C12A C13A C14A -0.1(14) . . . . ?
C1A C12A C13A C14A -179.1(8) . . . . ?
C12A C13A C14A C15A 0.6(14) . . . . ?
C13A C14A C15A N2A -1.3(16) . . . . ?
C13A C14A C15A C16A -178.0(9) . . . . ?
N2A C15A C16A O9A 168.2(10) . . . . ?
C14A C15A C16A O9A -14.8(17) . . . . ?
N2A C15A C16A O8A -11.7(14) . . . . ?
C14A C15A C16A O8A 165.3(10) . . . . ?
O1B C1B C2B O6B 77.1(8) . . . . ?
C12B C1B C2B O6B -45.0(11) . . . . ?
O1B C1B C2B C3B -32.8(9) . . . . ?
C12B C1B C2B C3B -155.0(8) . . . . ?
O6B C2B C3B O4B 44.9(10) . . . . ?
C1B C2B C3B O4B 157.4(8) . . . . ?
O6B C2B C3B C4B -72.4(8) . . . . ?
C1B C2B C3B C4B 40.2(9) . . . . ?
O4B C3B C4B O1B -155.7(7) . . . . ?
C2B C3B C4B O1B -34.9(9) . . . . ?
O4B C3B C4B C5B 84.7(11) . . . . ?
C2B C3B C4B C5B -154.5(10) . . . . ?
O1B C4B C5B O2B 67.3(13) . . . . ?
C3B C4B C5B O2B -175.1(10) . . . . ?
O1B C1B C12B N1B 144.2(9) . . . . ?
C2B C1B C12B N1B -96.9(10) . . . . ?
O1B C1B C12B C13B -36.3(12) . . . . ?
C2B C1B C12B C13B 82.6(12) . . . . ?
N1B C12B C13B C14B 3.3(15) . . . . ?
C1B C12B C13B C14B -176.1(8) . . . . ?
C12B C13B C14B C15B -1.8(13) . . . . ?
C13B C14B C15B N2B 0.3(15) . . . . ?
C13B C14B C15B C16B 179.6(8) . . . . ?
N2B C15B C16B O9B 174.1(9) . . . . ?
C14B C15B C16B O9B -5.2(15) . . . . ?
N2B C15B C16B O8B -8.6(13) . . . . ?
C14B C15B C16B O8B 172.1(9) . . . . ?
C13A C12A N1A N2A 0.3(14) . . . . ?
C1A C12A N1A N2A 179.3(8) . . . . ?
C12A N1A N2A C15A -0.9(13) . . . . ?
C14A C15A N2A N1A 1.4(14) . . . . ?
C16A C15A N2A N1A 178.3(8) . . . . ?
C13B C12B N1B N2B -3.0(15) . . . . ?
C1B C12B N1B N2B 176.4(8) . . . . ?
C14B C15B N2B N1B 0.1(14) . . . . ?
C16B C15B N2B N1B -179.2(8) . . . . ?
C12B N1B N2B C15B 1.2(14) . . . . ?
C5A C4A O1A C1A 135.6(8) . . . . ?
C3A C4A O1A C1A 11.8(10) . . . . ?
C12A C1A O1A C4A 137.4(7) . . . . ?
C2A C1A O1A C4A 13.2(9) . . . . ?
O3A C6A O2A C5A 0.4(15) . . . . ?
C7A C6A O2A C5A 179.8(9) . . . . ?
C4A C5A O2A C6A 106.3(10) . . . . ?
O5A C8A O4A C3A 1.6(19) . . . . ?
C9A C8A O4A C3A -175.0(9) . . . . ?
C4A C3A O4A C8A -168.8(9) . . . . ?
C2A C3A O4A C8A 76.5(12) . . . . ?
C1A C2A O6A C10X 112(3) . . . . ?
C3A C2A O6A C10X -139(3) . . . . ?
C1A C2A O6A C10A 141(2) . . . . ?
C3A C2A O6A C10A -110(2) . . . . ?
O9A C16A O8A C17A 2.3(18) . . . . ?
C15A C16A O8A C17A -177.8(9) . . . . ?
C12B C1B O1B C4B 134.3(8) . . . . ?
C2B C1B O1B C4B 11.9(10) . . . . ?
C3B C4B O1B C1B 14.9(10) . . . . ?
C5B C4B O1B C1B 137.2(9) . . . . ?
C4B C5B O2B C6B 124.0(14) . . . . ?
O5B C8B O4B C3B 2.0(14) . . . . ?
C9B C8B O4B C3B -176.7(8) . . . . ?
C4B C3B O4B C8B -166.0(8) . . . . ?
C2B C3B O4B C8B 81.7(10) . . . . ?
O7B C10B O6B C2B -3.4(19) . . . . ?
C11B C10B O6B C2B 172.9(9) . . . . ?
C1B C2B O6B C10B 140.8(10) . . . . ?
C3B C2B O6B C10B -112.8(10) . . . . ?
O9B C16B O8B C17B -2.3(16) . . . . ?
C15B C16B O8B C17B -179.5(8) . . . . ?
C2A O6A C10A O7A 2(4) . . . . ?
C2A O6A C10A C11A 179(3) . . . . ?
C2A O6A C10X O7X -17(6) . . . . ?
C2A O6A C10X C11X 179(4) . . . . ?
C5B O2B C6B O3B -18(2) . . . . ?
C5B O2B C6B C7B 179.7(12) . . . . ?
 
_refine_diff_density_max    0.472
_refine_diff_density_min   -0.261
_refine_diff_density_rms    0.052

_shelx_res_file
;
TITL Compound X
    shelx.res
    created by SHELXL-2018/3 at 12:28:08 on 29-Mar-2021
CELL  0.71073   5.7830  20.3720  33.1160   90.000   90.000   90.000
ZERR     8.00   0.0020   0.0060   0.0080    0.000    0.000    0.000
LATT  -1
SYMM  1/2 - X, - Y, 1/2 + Z
SYMM  1/2 + X, 1/2 - Y, - Z
SYMM  - X, 1/2 + Y, 1/2 - Z
SFAC  C    H    N    O
DISP C    0.00330   0.00160
DISP H    0.00000   0.00000
DISP N    0.00610   0.00330
DISP O    0.01060   0.00600
UNIT  136  160  16   72
MERG   2
FMAP   2
PLAN   20
SIZE     0.03   0.13   0.50
ACTA
BOND
BOND   $H
CONF
LIST   4
L.S.  18
ISOR 0.02 O7A O7X C10A C10X C11A C11X
DFIX 1.35 0.002 C10A O6A C10B O6B  C6A O2A C6B O2B
DFIX 1.50 0.002 C6B C7B
TEMP   25.00
WGHT    0.095800
FVAR       0.26605   0.60583   0.50000
C1A   1    0.662075    0.181967    0.242383    11.00000    0.04945    0.04950 =
         0.05157   -0.00107    0.01191   -0.00849
AFIX  13
H1A   2    0.516644    0.167870    0.254855    11.00000   -1.20000
AFIX   0
C2A   1    0.732619    0.246913    0.260313    11.00000    0.05789    0.04241 =
         0.08182   -0.00556    0.01035    0.01542
AFIX  13
H2A   2    0.600776    0.275714    0.265948    11.00000   -1.20000
AFIX   0
C3A   1    0.859252    0.225023    0.298488    11.00000    0.05732    0.04750 =
         0.06953   -0.01021   -0.01224   -0.00069
AFIX  13
H3A   2    0.746738    0.212799    0.319300    11.00000   -1.20000
AFIX   0

C4A   1    0.986883    0.164579    0.284155    11.00000    0.03029    0.05204 =
         0.06929   -0.01498    0.00686   -0.00112
AFIX  13
H4A   2    1.133690    0.178062    0.271919    11.00000   -1.20000
AFIX   0
C5A   1    1.035294    0.114933    0.316945    11.00000    0.06101    0.06990 =
         0.06457   -0.00588   -0.01365    0.01454
AFIX  23
H5A1  2    1.118997    0.135859    0.338822    11.00000   -1.20000
H5A2  2    0.890434    0.098382    0.327639    11.00000   -1.20000
AFIX   0
C6A   1    1.392712    0.058572    0.311663    11.00000    0.06212    0.06330 =
         0.05462   -0.01111   -0.01336    0.00102
C7A   1    1.510695    0.002701    0.294285    11.00000    0.09140    0.05999 =
         0.09634   -0.01491   -0.01642    0.02525
AFIX 137
H7A1  2    1.577960    0.015054    0.268895    11.00000   -1.50000
H7A2  2    1.402140   -0.032297    0.290104    11.00000   -1.50000
H7A3  2    1.630288   -0.011735    0.312322    11.00000   -1.50000
AFIX   0
O3A   4    1.469079    0.098333    0.332820    11.00000    0.06042    0.14938 =
         0.13879   -0.08269   -0.00865   -0.00018
C8A   1    0.936206    0.321126    0.334850    11.00000    0.10378    0.06152 =
         0.08344   -0.00841   -0.04029   -0.00785
C9A   1    1.128106    0.367703    0.346953    11.00000    0.11473    0.07591 =
         0.13269   -0.02238   -0.04245   -0.00311
AFIX 137
H9A1  2    1.197799    0.385966    0.323162    11.00000   -1.50000
H9A2  2    1.242783    0.344253    0.362159    11.00000   -1.50000
H9A3  2    1.065408    0.402420    0.363212    11.00000   -1.50000
AFIX   0
C12A  1    0.633183    0.182105    0.197435    11.00000    0.02700    0.04272 =
         0.06514   -0.00608    0.00226   -0.00697
C13A  1    0.818466    0.178273    0.171146    11.00000    0.03202    0.06758 =
         0.06585    0.01315    0.00131    0.00314
AFIX  43
H13A  2    0.970306    0.174807    0.180148    11.00000   -1.20000
AFIX   0
C14A  1    0.763462    0.179918    0.131192    11.00000    0.03991    0.05646 =
         0.06792    0.01005    0.00883   -0.00584
AFIX  43
H14A  2    0.879631    0.177131    0.111848    11.00000   -1.20000
AFIX   0
C15A  1    0.539578    0.185613    0.119553    11.00000    0.03809    0.05851 =
         0.05446    0.00870    0.01344   -0.00010
C16A  1    0.474614    0.185386    0.075906    11.00000    0.05246    0.06799 =
         0.05997    0.00400    0.00759    0.00604
C17A  1    0.182730    0.173176    0.027383    11.00000    0.07811    0.13377 =
         0.05424    0.00575   -0.00476    0.02415
AFIX 137
H17D  2    0.249386    0.209300    0.012855    11.00000   -1.50000
H17E  2    0.017200    0.175589    0.025775    11.00000   -1.50000
H17F  2    0.234592    0.132606    0.015745    11.00000   -1.50000
AFIX   0

C1B   1    0.633933   -0.003230   -0.010582    11.00000    0.04755    0.06539 =
         0.05603    0.00900   -0.00630   -0.00169
AFIX  13
H1B   2    0.490925    0.007965   -0.024887    11.00000   -1.20000
AFIX   0
C2B   1    0.702608   -0.073582   -0.021328    11.00000    0.05092    0.05821 =
         0.05344    0.00258   -0.00514   -0.01403
AFIX  13
H2B   2    0.571221   -0.103644   -0.024030    11.00000   -1.20000
AFIX   0
C3B   1    0.834250   -0.061343   -0.061140    11.00000    0.04080    0.06743 =
         0.05860    0.00586   -0.01489    0.00571
AFIX  13
H3B   2    0.725799   -0.053405   -0.083348    11.00000   -1.20000
AFIX   0
C4B   1    0.965585    0.000828   -0.050804    11.00000    0.05505    0.07461 =
         0.06392    0.00448    0.01021   -0.01089
AFIX  13
H4B   2    1.107075   -0.010524   -0.036091    11.00000   -1.20000
AFIX   0
C5B   1    1.026969    0.042056   -0.087568    11.00000    0.10513    0.10256 =
         0.08460    0.00624    0.04424   -0.01105
AFIX  23
H5B1  2    1.110353    0.015349   -0.106959    11.00000   -1.20000
H5B2  2    0.886565    0.057735   -0.100365    11.00000   -1.20000
AFIX   0

C8B   1    0.909598   -0.164803   -0.089647    11.00000    0.06752    0.07193 =
         0.05246    0.01646   -0.00001    0.00289
C9B   1    1.083449   -0.215015   -0.097076    11.00000    0.08650    0.07565 =
         0.08617    0.01822    0.00185    0.01974
AFIX 137
H9B1  2    1.047551   -0.253457   -0.081526    11.00000   -1.50000
H9B2  2    1.232779   -0.198724   -0.089336    11.00000   -1.50000
H9B3  2    1.084708   -0.225988   -0.125267    11.00000   -1.50000
AFIX   0
C10B  1    0.867767   -0.157369    0.020403    11.00000    0.07028    0.08179 =
         0.10757    0.04491    0.00175   -0.01454
C11B  1    1.068237   -0.172638    0.044251    11.00000    0.09711    0.09279 =
         0.10307    0.03842   -0.00920    0.00647
AFIX 137
H11A  2    1.054721   -0.216437    0.054683    11.00000   -1.50000
H11B  2    1.079723   -0.142164    0.066271    11.00000   -1.50000
H11C  2    1.204208   -0.169517    0.027732    11.00000   -1.50000
AFIX   0
O7B   4    0.714423   -0.192288    0.010476    11.00000    0.14086    0.14258 =
         0.23958    0.10881   -0.07134   -0.06613
C12B  1    0.595925    0.005437    0.034196    11.00000    0.04858    0.05602 =
         0.05333    0.00692   -0.00429    0.01354
C13B  1    0.780696    0.016191    0.060575    11.00000    0.04122    0.06535 =
         0.05671    0.01368   -0.01620   -0.00159
AFIX  43
H13B  2    0.932009    0.021017    0.051539    11.00000   -1.20000
AFIX   0
C14B  1    0.723956    0.019098    0.100274    11.00000    0.04956    0.05224 =
         0.05157    0.01106   -0.00975    0.00234
AFIX  43
H14B  2    0.837309    0.024883    0.119874    11.00000   -1.20000
AFIX   0
C15B  1    0.495496    0.013307    0.110850    11.00000    0.03814    0.04555 =
         0.05788   -0.00011   -0.00836   -0.00813
C16B  1    0.427579    0.015872    0.154514    11.00000    0.05554    0.05282 =
         0.04612   -0.00886   -0.00909    0.00549
C17B  1    0.134702    0.020994    0.202322    11.00000    0.06971    0.12054 =
         0.04834   -0.00623    0.00907    0.00787
AFIX 137
H17A  2    0.188677   -0.017326    0.216316    11.00000   -1.50000
H17B  2   -0.030979    0.022853    0.203720    11.00000   -1.50000
H17C  2    0.198929    0.059525    0.214680    11.00000   -1.50000
AFIX   0
N1A   3    0.415279    0.187191    0.185403    11.00000    0.03792    0.07784 =
         0.04727   -0.00776    0.00323    0.00077
N2A   3    0.366177    0.188558    0.146256    11.00000    0.04419    0.07454 =
         0.06345   -0.00267    0.00950    0.00287
N1B   3    0.378380    0.001276    0.045052    11.00000    0.03798    0.07357 =
         0.06149   -0.00407   -0.00835    0.00126
N2B   3    0.325610    0.004638    0.084184    11.00000    0.04394    0.08550 =
         0.05753    0.00435   -0.00436   -0.00587
O1A   4    0.842713    0.136363    0.253571    11.00000    0.05896    0.04381 =
         0.06071   -0.00406   -0.00762    0.01462
O2A   4    1.167487    0.062200    0.301429    11.00000    0.06722    0.07241 =
         0.08593   -0.01984   -0.02853    0.02523

O4A   4    1.019166    0.269688    0.314452    11.00000    0.06048    0.04853 =
         0.10108   -0.02929   -0.00758    0.00114
O5A   4    0.737966    0.329245    0.340457    11.00000    0.09975    0.10446 =
         0.13102   -0.05307   -0.02216    0.02757
O6A   4    0.905304    0.277529    0.235695    11.00000    0.07611    0.03888 =
         0.10959    0.01223    0.01592   -0.00032
O8A   4    0.253298    0.176229    0.069073    11.00000    0.04838    0.12649 =
         0.05289    0.00749    0.00051   -0.00005
O9A   4    0.615167    0.193032    0.050433    11.00000    0.05642    0.18151 =
         0.05997    0.01671    0.01270   -0.00487
O1B   4    0.815776    0.037573   -0.025051    11.00000    0.07162    0.06538 =
         0.06026    0.01077    0.00635   -0.00620
O2B   4    1.166093    0.096427   -0.075843    11.00000    0.13870    0.08837 =
         0.13086   -0.03406    0.06532   -0.04299
O4B   4    0.993291   -0.111402   -0.071531    11.00000    0.04532    0.06609 =
         0.08579   -0.00328    0.00138    0.00507
O5B   4    0.703475   -0.169295   -0.097922    11.00000    0.07882    0.07797 =
         0.07388   -0.00721    0.00516   -0.00360
O6B   4    0.874013   -0.095151    0.006660    11.00000    0.06370    0.06371 =
         0.06495    0.00544   -0.02092   -0.00050
O8B   4    0.206006    0.017884    0.160650    11.00000    0.03727    0.09118 =
         0.05206   -0.01127   -0.00698   -0.00114
O9B   4    0.572543    0.018325    0.180337    11.00000    0.05566    0.12782 =
         0.04836   -0.00507   -0.01009    0.00514
PART 1 21
SAME C10B > O7B
C10A  1    0.888892    0.343175    0.231027    21.00000    0.10582    0.09148 =
         0.08667    0.01013   -0.02265   -0.01368
C11A  1    1.080386    0.365190    0.206106    21.00000    0.12190    0.07280 =
         0.15309    0.04497   -0.03415   -0.06617
AFIX  33
H11D  2    1.168511    0.327914    0.197291    21.00000   -1.50000
H11E  2    1.021488    0.388256    0.183014    21.00000   -1.50000
H11F  2    1.177758    0.393956    0.221536    21.00000   -1.50000
AFIX   0
O7A   4    0.745010    0.374560    0.247069    21.00000    0.21673    0.07094 =
         0.16910    0.02245    0.03019    0.06372
PART 2 -21
SAME C10B > O7B
C10X  1    0.875845    0.328833    0.215460   -21.00000    0.07306    0.03001 =
         0.08570    0.02105   -0.01177   -0.02130
C11X  1    1.078109    0.351619    0.193207   -21.00000    0.14147    0.07288 =
         0.14288    0.00797   -0.01774   -0.00408
AFIX  33
H11G  2    1.214385    0.331068    0.203893   -21.00000   -1.50000
H11H  2    1.061731    0.340399    0.165197   -21.00000   -1.50000
H11I  2    1.091358    0.398391    0.195881   -21.00000   -1.50000
AFIX   0
O7X   4    0.682984    0.346484    0.208514   -21.00000    0.08956    0.08179 =
         0.18865    0.03802   -0.01485    0.04063
PART 0

C6B   1    1.374189    0.105833   -0.093056    11.00000    0.13848    0.16435 =
         0.09405   -0.00432    0.02754   -0.03870
C7B   1    1.485229    0.166071   -0.075890    11.00000    0.11812    0.07711 =
         0.12704   -0.00522    0.03693   -0.02682
AFIX 137
H7B1  2    1.369218    0.198871   -0.071115    11.00000   -1.50000
H7B2  2    1.597421    0.182695   -0.094649    11.00000   -1.50000
H7B3  2    1.560248    0.155271   -0.050898    11.00000   -1.50000
AFIX   0
O3B   4    1.451296    0.057561   -0.109771    11.00000    0.13489    0.20580 =
         0.23664   -0.08541    0.02381   -0.02351

HKLF    4


REM  Compound X
REM wR2 = 0.2228, GooF = S = 1.014, Restrained GooF = 1.014 for all data
REM R1 = 0.0845 for 2828 Fo > 4sig(Fo) and 0.2142 for all 6519 data
REM 541 parameters refined using 50 restraints

END

WGHT      0.0978      0.1709

REM Highest difference peak  0.472,  deepest hole -0.261,  1-sigma level  0.052
Q1    1   1.2142  0.1427 -0.1267  11.00000  0.05    0.47
Q2    1   0.6679 -0.1421  0.0439  11.00000  0.05    0.28
Q3    1   1.1082  0.0197  0.3436  11.00000  0.05    0.24
Q4    1   0.6241 -0.0997  0.0529  11.00000  0.05    0.21
Q5    1   1.3350  0.1043 -0.0857  11.00000  0.05    0.20
Q6    1   1.2840 -0.0378 -0.1273  11.00000  0.05    0.18
Q7    1   1.2947  0.1421 -0.0856  11.00000  0.05    0.18
Q8    1   1.4524  0.3207  0.3890  11.00000  0.05    0.17
Q9    1   1.3918 -0.1395  0.0546  11.00000  0.05    0.17
Q10   1   0.5251 -0.1630 -0.1242  11.00000  0.05    0.17
Q11   1   1.1635  0.0645  0.3587  11.00000  0.05    0.17
Q12   1   1.2543  0.0371  0.3234  11.00000  0.05    0.17
Q13   1   1.0654  0.1998  0.2247  11.00000  0.05    0.16
Q14   1   1.9195  0.1630 -0.1113  11.00000  0.05    0.16
Q15   1   0.7498 -0.0595 -0.0375  11.00000  0.05    0.16
Q16   1   0.6100 -0.1395 -0.0855  11.00000  0.05    0.16
Q17   1   0.4725 -0.0958  0.0300  11.00000  0.05    0.16
Q18   1   0.0429  0.0638  0.2359  11.00000  0.05    0.16
Q19   1   0.6764  0.1873  0.0287  11.00000  0.05    0.16
Q20   1   1.0802  0.1942  0.2816  11.00000  0.05    0.15
;
_shelx_res_checksum    8183

_shelx_hkl_file
;
  -6  -6 -16   -4.71   10.37   1
  -6  -5 -17   -0.30    9.64   1
  -6  -5 -16   -2.62    9.53   1
  -6  -4 -18   16.32   10.10   1
  -6  -4 -17  -10.89    9.50   1
  -6  -4 -16   -9.55    9.76   1
  -6  -4 -14    2.96    9.01   1
  -6  -4 -13    7.90    8.37   1
  -6  -3 -18   -2.69    8.82   1
  -6  -3 -17    7.56    8.19   1
  -6  -3 -16    8.29    8.47   1
  -6  -3 -15   -6.35    9.07   1
  -6  -3 -14   11.49    8.81   1
  -6  -3 -13   -0.66    8.36   1
  -6  -3  16  -12.04    7.43   1
  -6  -3  17   -0.14    7.97   1
  -6  -2 -18   15.29    8.91   1
  -6  -2 -17   12.25    9.03   1
  -6  -2 -15    4.58    8.86   1
  -6  -2 -13   -3.28    8.65   1
  -6  -2 -10    5.11    8.05   1
  -6  -2  -4   -0.24    3.21   1
  -6  -2  -3    5.95    3.42   1
  -6  -2  17    9.55    6.49   1
  -6  -1 -18   -1.21    8.54   1
  -6  -1 -17   -8.01    9.23   1
  -6  -1 -17  -10.56    8.32   1
  -6  -1 -16  -16.56    9.04   1
  -6  -1 -16   -7.02    6.57   1
  -6  -1 -15    8.70    8.67   1
  -6  -1 -15    2.50    6.60   1
  -6  -1 -14    2.46    6.37   1
  -6  -1 -14   -6.71    8.39   1
  -6  -1 -12    4.62    6.36   1
  -6  -1 -12   11.90    8.28   1
  -6  -1 -11    2.31    5.84   1
  -6  -1 -10    5.11    5.47   1
  -6  -1 -10    6.60    8.02   1
  -6  -1  -9    2.59    5.44   1
  -6  -1  -8    4.97    5.17   1
  -6  -1  -7    5.62    4.79   1
  -6  -1  -5    2.76    4.28   1
  -6  -1  -4   -3.92    4.04   1
  -6  -1  -4    0.66    3.71   1
  -6  -1  -3   -1.35    3.80   1
  -6  -1  -2   14.90    3.78   1
  -6  -1  -1    3.76    2.87   1
  -6   0 -19   11.83   10.32   1
  -6   0 -19  -15.44    8.65   1
  -6   0 -18    4.41    8.69   1
  -6   0 -18    4.80    7.80   1
  -6   0 -17  -11.97    7.68   1
  -6   0 -17  -12.04    7.98   1
  -6   0 -16   -7.18    7.45   1
  -6   0 -16   10.69    8.44   1
  -6   0 -15   20.79    7.66   1
  -6   0 -14   -8.18    8.12   1
  -6   0 -14    1.69    6.47   1
  -6   0 -13    9.73    8.17   1
  -6   0 -13   15.21    6.71   1
  -6   0 -12   -2.02    6.19   1
  -6   0 -12  -11.97    8.23   1
  -6   0 -11  -10.76    8.66   1
  -6   0 -11   -0.90    5.59   1
  -6   0 -10   13.76    8.09   1
  -6   0 -10   -0.92    6.11   1
  -6   0  -9   -1.72    7.49   1
  -6   0  -8    5.52    5.26   1
  -6   0  -7    7.95    5.08   1
  -6   0  -6   -1.69    4.84   1
  -6   0  -5    4.20    7.34   1
  -6   0  -5   -0.31    4.41   1
  -6   0  -4    3.50    4.08   1
  -6   0  -4   -4.67    4.06   1
  -6   0  -3   -1.77    3.86   1
  -6   0  -3   -3.17    3.95   1
  -6   0  -2    0.62    3.43   1
  -6   0  -2   -0.96    3.49   1
  -6   0  -1    0.36    3.50   1
  -6   0  -1    0.19    3.28   1
  -6   0   1    4.28    2.90   1
  -6   1 -19   -8.58    8.67   1
  -6   1 -19    2.46    9.11   1
  -6   1 -18    0.17    7.99   1
  -6   1 -18   12.96    8.64   1
  -6   1 -17    8.70    7.97   1
  -6   1 -17    5.15    7.81   1
  -6   1 -16   -3.06    7.94   1
  -6   1 -16  -10.56    7.74   1
  -6   1 -15   19.18    7.80   1
  -6   1 -15    3.61    7.52   1
  -6   1 -14    5.24    7.60   1
  -6   1 -14   -7.90    6.74   1
  -6   1 -13    3.92    7.25   1
  -6   1 -12   -3.20    7.73   1
  -6   1 -12    5.71    6.45   1
  -6   1 -11    8.64    7.64   1
  -6   1 -11   -2.16    6.26   1
  -6   1 -10    0.83    6.53   1
  -6   1 -10    7.40    7.45   1
  -6   1  -9   -1.21    7.28   1
  -6   1  -9    1.93    5.45   1
  -6   1  -8    9.73    8.36   1
  -6   1  -7   -2.50    5.21   1
  -6   1  -6    2.92    5.27   1
  -6   1  -5   -1.25    5.00   1
  -6   1  -4    4.12    7.11   1
  -6   1  -4    1.35    4.55   1
  -6   1  -4    2.40    4.31   1
  -6   1  -3   -4.88    4.24   1
  -6   1  -3    1.44    4.44   1
  -6   1  -2    9.55    4.63   1
  -6   1  -1    4.93    3.91   1
  -6   1  -1   -1.88    3.86   1
  -6   1   0   -1.30    3.74   1
  -6   1   0   -0.83    3.62   1
  -6   1   1   -0.67    3.35   1
  -6   1   2   10.89    3.76   1
  -6   1   3    5.81    3.37   1
  -6   1   4    1.42    3.36   1
  -6   2 -18    0.24    8.86   1
  -6   2 -18    7.18    8.74   1
  -6   2 -17    1.12    7.82   1
  -6   2 -17    5.71    7.65   1
  -6   2 -16   -6.45    7.52   1
  -6   2 -16    7.29    8.05   1
  -6   2 -15   -5.15    7.63   1
  -6   2 -15    9.86    7.54   1
  -6   2 -14   15.52    7.72   1
  -6   2 -13    9.86    6.91   1
  -6   2 -12   -0.03    6.27   1
  -6   2 -12   12.60    7.95   1
  -6   2 -11   12.74    6.78   1
  -6   2 -10   -6.86    6.50   1
  -6   2  -9   -4.75    7.85   1
  -6   2  -9   -5.24    6.55   1
  -6   2  -8   -4.37    7.77   1
  -6   2  -8    3.65    6.00   1
  -6   2  -7    9.30    7.56   1
  -6   2  -7    6.30    5.52   1
  -6   2  -5   -8.82    5.23   1
  -6   2  -4   -3.06    4.51   1
  -6   2  -3    7.78    4.85   1
  -6   2  -2    8.18    4.92   1
  -6   2  -2    0.38    3.76   1
  -6   2  -2    8.58    6.68   1
  -6   2  -1    3.20    4.15   1
  -6   2   0   11.16    7.08   1
  -6   2   1   10.56    6.50   1
  -6   2   1    1.99    4.09   1
  -6   2   2    1.08    3.89   1
  -6   2   2    5.02    3.99   1
  -6   2   2    7.62    6.57   1
  -6   2   4    4.12    3.74   1
  -6   2   5    5.57    3.96   1
  -6   3 -18   -4.12    8.69   1
  -6   3 -17   10.82    8.75   1
  -6   3 -16    1.21    9.79   1
  -6   3 -16   -4.24    8.94   1
  -6   3 -15   -3.35    8.56   1
  -6   3 -15  -10.63    8.28   1
  -6   3 -14    4.24    7.99   1
  -6   3 -13   -4.62    8.04   1
  -6   3 -13    2.76    7.54   1
  -6   3 -12    4.54    7.03   1
  -6   3 -12    0.92    7.51   1
  -6   3 -11    6.45    7.37   1
  -6   3 -10   -0.79    7.35   1
  -6   3 -10   -3.69    6.22   1
  -6   3  -9    3.31    6.48   1
  -6   3  -9    5.90    7.82   1
  -6   3  -8   10.69    7.65   1
  -6   3  -7    0.13    5.88   1
  -6   3  -7   -1.17    7.00   1
  -6   3  -6   -4.49    6.87   1
  -6   3  -6    5.48    5.99   1
  -6   3  -5    3.57    6.99   1
  -6   3  -5    7.18    5.31   1
  -6   3  -4   -5.71    6.26   1
  -6   3  -4   -4.67    5.36   1
  -6   3  -3    0.92    6.43   1
  -6   3  -3    5.81    5.16   1
  -6   3  -2   -0.90    4.35   1
  -6   3  -2   -1.93    4.81   1
  -6   3  -2   -3.61    6.57   1
  -6   3  -1    7.90    5.06   1
  -6   3   0    1.82    5.91   1
  -6   3   0    3.76    4.42   1
  -6   3   1    9.67    6.53   1
  -6   3   1    3.50    4.15   1
  -6   3   2   -4.20    4.26   1
  -6   3   2    1.25    6.54   1
  -6   3   3   -0.76    4.18   1
  -6   3   3    0.16    6.39   1
  -6   3   4    3.31    5.50   1
  -6   3   4   -5.43    4.52   1
  -6   3   5   -3.28    4.38   1
  -6   3   5    5.15    5.95   1
  -6   3   6    7.08    4.26   1
  -6   3   7    7.90    6.01   1
  -6   3   7    2.82    4.10   1
  -6   4 -18  -15.05   11.02   1
  -6   4 -17  -17.98   10.52   1
  -6   4 -17    8.76   11.01   1
  -6   4 -16   -0.44    7.62   1
  -6   4 -16  -16.08   10.03   1
  -6   4 -15   10.37    7.79   1
  -6   4 -15    8.29    9.04   1
  -6   4 -14    9.67    7.84   1
  -6   4 -13   -1.35    7.61   1
  -6   4 -13    2.02    7.78   1
  -6   4 -12   -0.44    7.42   1
  -6   4 -12    3.92    7.56   1
  -6   4 -11   -9.42    8.04   1
  -6   4 -11    5.06    6.93   1
  -6   4 -10    9.55    8.10   1
  -6   4  -9    2.43    7.02   1
  -6   4  -9    5.02    7.26   1
  -6   4  -8   -7.08    7.08   1
  -6   4  -8   -5.52    6.49   1
  -6   4  -7    4.54    6.86   1
  -6   4  -5   -1.90    6.35   1
  -6   4  -5    0.00    1.00   1
  -6   4  -4   -0.76    6.59   1
  -6   4  -4   -1.90    5.05   1
  -6   4  -3    9.73    6.93   1
  -6   4  -2   -5.48    6.60   1
  -6   4  -2   -1.54    4.59   1
  -6   4  -1   -0.50    4.69   1
  -6   4  -1    7.84    6.33   1
  -6   4   0    8.41    5.45   1
  -6   4   1    8.07    4.77   1
  -6   4   2    7.02    5.14   1
  -6   4   2   -4.08    6.38   1
  -6   4   3   16.48    4.63   1
  -6   4   3    7.56    6.11   1
  -6   4   4    9.00    6.18   1
  -6   4   4    7.95    5.13   1
  -6   4   5    7.67    5.10   1
  -6   4   6    6.40    4.45   1
  -6   4   7    8.64    6.17   1
  -6   4   7    0.79    4.75   1
  -6   4   8    3.03    4.91   1
  -6   4  10    5.43    5.50   1
  -6   4  14   -4.04    5.83   1
  -6   4  15    7.08    6.54   1
  -6   5 -17    4.67    7.99   1
  -6   5 -17    8.82   10.04   1
  -6   5 -16   -2.79    9.02   1
  -6   5 -15   -6.15    9.42   1
  -6   5 -15    9.12    8.15   1
  -6   5 -14   -7.08    7.82   1
  -6   5 -14   -5.43    8.34   1
  -6   5 -13   -3.24    7.38   1
  -6   5 -13   -7.73    7.90   1
  -6   5 -12    3.31    7.53   1
  -6   5 -12   -3.57    7.45   1
  -6   5 -11   10.37    8.50   1
  -6   5 -10   -0.09    6.87   1
  -6   5 -10   10.30    7.45   1
  -6   5  -7  -10.05    7.04   1
  -6   5  -5   -3.69    5.38   1
  -6   5  -5    4.33    7.32   1
  -6   5  -4    9.73    6.24   1
  -6   5  -4  -15.05    7.22   1
  -6   5  -3    2.16    6.23   1
  -6   5  -3    9.24    6.44   1
  -6   5  -2    1.39    5.07   1
  -6   5  -1   -2.62    5.25   1
  -6   5  -1   -1.10    6.13   1
  -6   5   0    7.08    6.54   1
  -6   5   1    6.60    6.22   1
  -6   5   1   -3.57    5.48   1
  -6   5   2    3.72    5.48   1
  -6   5   2   -0.83    5.55   1
  -6   5   3    2.99    5.78   1
  -6   5   3    6.10    5.48   1
  -6   5   4   -3.35    5.45   1
  -6   5   4    3.57    4.80   1
  -6   5   5   -2.16    5.79   1
  -6   5   5    6.60    5.60   1
  -6   5   6    5.02    5.38   1
  -6   5   7    2.34    5.29   1
  -6   5   7    1.93    4.98   1
  -6   5   8    5.62    5.64   1
  -6   5  11    6.35    5.90   1
  -6   5  12    5.24    5.27   1
  -6   5  13    5.57    5.10   1
  -6   6 -16   13.18    8.28   1
  -6   6 -16    0.59   10.80   1
  -6   6 -14    3.61    7.26   1
  -6   6 -14    4.71    9.33   1
  -6   6 -13   -0.49    8.58   1
  -6   6 -13    4.84    7.39   1
  -6   6 -12    8.12    8.27   1
  -6   6 -12    1.06    7.66   1
  -6   6 -11    5.81    7.18   1
  -6   6 -10    4.24    7.25   1
  -6   6  -7   -0.92    6.78   1
  -6   6  -6   -8.82    6.53   1
  -6   6  -5   -0.11    6.21   1
  -6   6  -5    0.31    6.12   1
  -6   6  -4    7.40    6.80   1
  -6   6  -4    1.25    6.41   1
  -6   6  -3    1.10    6.11   1
  -6   6  -2   10.56    6.43   1
  -6   6  -2  -12.11    6.47   1
  -6   6  -1    1.30    6.36   1
  -6   6  -1    7.84    5.88   1
  -6   6   0    8.76    5.68   1
  -6   6   0   -2.31    6.02   1
  -6   6   1    3.35    5.60   1
  -6   6   1    0.00    1.00   1
  -6   6   2   -1.64    5.66   1
  -6   6   2    5.57    5.52   1
  -6   6   3    0.25    5.30   1
  -6   6   3    7.18    6.32   1
  -6   6   4   10.11    5.60   1
  -6   6   4    6.71    5.59   1
  -6   6   5   -4.84    5.68   1
  -6   6   5    8.12    5.87   1
  -6   6   6    6.25    6.05   1
  -6   6   6    8.64    5.64   1
  -6   6   7   -0.64    5.09   1
  -6   6   7    0.76    5.43   1
  -6   6   8   18.92    6.09   1
  -6   6   9   -2.37    5.11   1
  -6   6   9    5.62    5.83   1
  -6   6  10    4.58    5.22   1
  -6   6  10    9.61    6.39   1
  -6   6  11    6.66    5.62   1
  -6   7 -14    4.80    7.66   1
  -6   7 -14    4.58    8.90   1
  -6   7 -13   13.18    7.62   1
  -6   7 -13    2.31    8.63   1
  -6   7 -12    5.71    7.55   1
  -6   7 -11    8.29    6.85   1
  -6   7 -10   -1.19    6.89   1
  -6   7  -9    0.48    6.90   1
  -6   7  -8    8.58    6.62   1
  -6   7  -7   -1.25    6.61   1
  -6   7  -6    8.76    6.63   1
  -6   7  -6   10.18    7.34   1
  -6   7  -5   11.97    7.20   1
  -6   7  -5   -1.12    6.30   1
  -6   7  -4   -4.41    6.97   1
  -6   7  -4   12.89    6.68   1
  -6   7  -3    1.25    6.32   1
  -6   7  -3    0.34    6.64   1
  -6   7  -2    0.23    5.75   1
  -6   7  -2    5.43    6.43   1
  -6   7  -1    1.32    6.85   1
  -6   7   0    7.02    6.41   1
  -6   7   1  -11.70    6.63   1
  -6   7   2    0.83    5.91   1
  -6   7   2   20.43    6.96   1
  -6   7   3   -0.17    6.06   1
  -6   7   3    3.72    5.83   1
  -6   7   4   -3.17    5.70   1
  -6   7   4    7.67    5.65   1
  -6   7   5    1.39    5.69   1
  -6   7   6    7.67    6.87   1
  -6   7   7    5.34    5.59   1
  -6   7   9   14.59    6.34   1
  -6   7   9    1.96    5.66   1
  -6   7  10   -4.20    5.95   1
  -6   7  10    2.19    5.24   1
  -6   7  11    5.20    6.52   1
  -6   7  11    7.34    5.75   1
  -6   8 -14   -6.20    8.22   1
  -6   8 -12    2.66    7.47   1
  -6   8 -11    5.95    7.61   1
  -6   8 -10   -2.50    7.43   1
  -6   8  -9    6.92    7.63   1
  -6   8  -7   -7.18    6.75   1
  -6   8  -7   -8.41    7.31   1
  -6   8  -6   -6.15    6.94   1
  -6   8  -6    7.78    6.70   1
  -6   8  -5    5.86    6.92   1
  -6   8  -4    3.28    6.52   1
  -6   8  -3    4.45    7.17   1
  -6   8  -3   16.08    6.98   1
  -6   8  -2    9.24    6.38   1
  -6   8  -1    2.62    6.67   1
  -6   8  -1   -7.02    5.78   1
  -6   8   0   -4.67    6.87   1
  -6   8   0   -0.90    5.81   1
  -6   8   1   -2.40    6.94   1
  -6   8   1   -2.86    5.68   1
  -6   8   2    0.22    5.53   1
  -6   8   2    0.77    6.20   1
  -6   8   3    5.24    6.41   1
  -6   8   3   -5.11    6.06   1
  -6   8   4    1.69    5.98   1
  -6   8   4   15.92    7.02   1
  -6   8   5    6.00    5.93   1
  -6   8   5    0.72    5.61   1
  -6   8   6   -0.41    5.43   1
  -6   8   6   12.39    8.80   1
  -6   8   7   -6.60    6.01   1
  -6   8   7    0.09    6.54   1
  -6   8   8  -10.50    6.16   1
  -6   8   8   10.18    5.68   1
  -6   8   9  -16.24    5.88   1
  -6   8   9    5.81    7.23   1
  -6   8  10   10.18    6.83   1
  -6   8  11  -11.36    7.21   1
  -6   9 -11   -4.80    7.93   1
  -6   9 -10   -2.13    7.50   1
  -6   9  -9   -2.53    6.93   1
  -6   9  -8    3.39    6.88   1
  -6   9  -7   -6.60    7.61   1
  -6   9  -7  -10.11    6.68   1
  -6   9  -6    2.43    7.24   1
  -6   9  -6    7.29    6.80   1
  -6   9  -5    6.92    7.15   1
  -6   9  -5    0.03    6.88   1
  -6   9  -4    8.24    6.72   1
  -6   9  -4   -9.18    7.33   1
  -6   9  -3   -4.67    6.22   1
  -6   9  -3    7.29    7.02   1
  -6   9  -2   -1.17    6.13   1
  -6   9  -2    0.71    6.55   1
  -6   9  -1    6.40    6.58   1
  -6   9  -1    9.92    7.43   1
  -6   9   0   -7.34    5.91   1
  -6   9   1   -3.80    6.94   1
  -6   9   1    5.81    5.59   1
  -6   9   2    4.88    5.66   1
  -6   9   3   -5.06    5.40   1
  -6   9   3   -5.02    6.63   1
  -6   9   4    0.98    4.75   1
  -6   9   4    3.46    6.18   1
  -6   9   5    1.74    5.20   1
  -6   9   6    5.15    6.67   1
  -6   9   6   -2.19    4.65   1
  -6   9   7    7.24    4.95   1
  -6   9   8    5.11    6.24   1
  -6   9  10    3.42    6.96   1
  -6  10 -10    6.30    7.43   1
  -6  10  -9  -12.96    7.49   1
  -6  10  -8   -2.37    7.02   1
  -6  10  -8   -8.82    8.85   1
  -6  10  -7   12.74    7.35   1
  -6  10  -6   -3.39    6.55   1
  -6  10  -6    3.65    7.64   1
  -6  10  -5   -5.02    7.35   1
  -6  10  -5   -3.46    6.47   1
  -6  10  -4    0.06    7.32   1
  -6  10  -3    0.96    7.35   1
  -6  10  -3   -3.24    6.84   1
  -6  10  -2  -14.21    7.54   1
  -6  10  -2   -9.49    6.53   1
  -6  10  -1   -3.88    7.13   1
  -6  10  -1    0.72    5.70   1
  -6  10   0   -2.28    5.74   1
  -6  10   1    6.10    5.48   1
  -6  10   1   -6.55    7.32   1
  -6  10   2   -6.20    5.38   1
  -6  10   3    4.16    5.10   1
  -6  10   4    0.98    7.39   1
  -6  10   4    9.12    5.38   1
  -6  10   5   -1.44    7.01   1
  -6  10   5   -2.22    5.33   1
  -6  10   6    8.82    5.35   1
  -6  10   7   11.90    7.31   1
  -6  10   8    6.20    7.12   1
  -6  10  10   -4.08    7.47   1
  -6  11  -7   10.69    7.39   1
  -6  11  -7    1.10    8.99   1
  -6  11  -6    7.08    7.02   1
  -6  11  -6   15.13    8.95   1
  -6  11  -5   -2.04    6.52   1
  -6  11  -5    6.71    8.39   1
  -6  11  -4   -6.55    6.76   1
  -6  11  -4    1.25    7.75   1
  -6  11  -3    4.04    6.47   1
  -6  11  -3    1.49    8.13   1
  -6  11  -2    5.38    6.31   1
  -6  11  -2   -4.49    8.69   1
  -6  11  -1    0.35    5.88   1
  -6  11   0   -1.88    5.51   1
  -6  11   1   -4.54    5.37   1
  -6  11   2    0.94    7.74   1
  -6  11   2  -13.91    6.34   1
  -6  11   3   16.89    7.15   1
  -6  11   3    2.62    7.61   1
  -6  11   4    0.17    7.40   1
  -6  11   4    1.12    4.92   1
  -6  11   5   -2.07    7.29   1
  -5 -11 -15   -6.66    8.67   1
  -5 -11 -14   -2.16    7.50   1
  -5 -11 -13    8.18    5.89   1
  -5 -11 -12    6.30    5.42   1
  -5 -11 -11  -14.90    5.87   1
  -5 -11 -10    7.56    5.22   1
  -5 -11  -9   22.09    5.26   1
  -5 -11  -8   10.56    4.16   1
  -5 -11  -5   -0.18    7.04   1
  -5 -10 -20    4.58    7.53   1
  -5 -10 -17   -5.95    6.93   1
  -5 -10 -16    4.54    6.48   1
  -5 -10 -15    9.55    7.23   1
  -5 -10 -14   -2.59    6.63   1
  -5 -10 -13    1.30    5.38   1
  -5 -10 -12    5.02    4.97   1
  -5 -10 -11   17.06    5.04   1
  -5 -10 -10   23.23    5.59   1
  -5 -10  -9    4.88    4.42   1
  -5 -10  -8    0.10    4.24   1
  -5 -10  -7   42.51    4.69   1
  -5 -10  -6    2.43    3.46   1
  -5  -9 -22   -7.45    8.95   1
  -5  -9 -22    4.00    8.96   1
  -5  -9 -21    0.17    8.61   1
  -5  -9 -21   -9.80    8.20   1
  -5  -9 -20   -0.14    7.56   1
  -5  -9 -19   -5.71    7.93   1
  -5  -9 -18    1.74    6.94   1
  -5  -9 -17    7.13    6.62   1
  -5  -9 -16   -2.53    6.87   1
  -5  -9 -15   -2.53    6.42   1
  -5  -9 -14    6.55    5.73   1
  -5  -9 -13   -4.37    5.60   1
  -5  -9 -12    8.12    5.64   1
  -5  -9 -11    1.49    5.25   1
  -5  -9 -10    0.66    4.39   1
  -5  -9  -9   26.11    5.11   1
  -5  -9  -8   19.71    4.44   1
  -5  -9  -6   12.04    3.33   1
  -5  -8 -23   -6.05    8.66   1
  -5  -8 -23  -14.75    9.75   1
  -5  -8 -22    1.80    9.14   1
  -5  -8 -22   -5.52    8.98   1
  -5  -8 -21   -6.40    8.50   1
  -5  -8 -21   10.11    8.71   1
  -5  -8 -20   -1.77    7.77   1
  -5  -8 -20    8.47    9.02   1
  -5  -8 -19   -8.12    7.30   1
  -5  -8 -18   -2.28    7.10   1
  -5  -8 -17    1.35    7.15   1
  -5  -8 -16    3.28    6.19   1
  -5  -8 -15   -3.72    5.67   1
  -5  -8 -14    0.88    5.36   1
  -5  -8 -13   -6.76    5.41   1
  -5  -8 -12    5.02    5.56   1
  -5  -8 -11   13.84    4.69   1
  -5  -8 -10   21.90    4.87   1
  -5  -8  -9   20.52    4.98   1
  -5  -8  -7   -6.50    3.72   1
  -5  -8  -6   42.64    4.31   1
  -5  -8  -5    0.15    2.56   1
  -5  -8  13   12.11    8.14   1
  -5  -7 -24   -7.24    9.15   1
  -5  -7 -24    8.29   10.08   1
  -5  -7 -23   -4.71    9.55   1
  -5  -7 -23   -4.97    9.50   1
  -5  -7 -22  -13.62    9.59   1
  -5  -7 -22   -8.82    8.91   1
  -5  -7 -21   -5.02    8.24   1
  -5  -7 -21    3.80    8.54   1
  -5  -7 -20   -1.17    7.65   1
  -5  -7 -19    6.15    7.29   1
  -5  -7 -19    8.07    8.69   1
  -5  -7 -18    8.82    8.20   1
  -5  -7 -17   -3.72    6.37   1
  -5  -7 -16   10.24    6.66   1
  -5  -7 -15   -3.13    5.70   1
  -5  -7 -14    1.88    5.53   1
  -5  -7 -13    3.57    5.71   1
  -5  -7 -12   12.89    5.31   1
  -5  -7 -11    6.66    4.75   1
  -5  -7 -10    9.24    4.86   1
  -5  -7  -9   14.82    4.47   1
  -5  -7  -8   68.72    5.80   1
  -5  -7  -7    0.38    3.63   1
  -5  -7  -6   16.97    3.54   1
  -5  -7  -5   36.48    3.62   1
  -5  -7  14    0.98    5.92   1
  -5  -7  15  -15.60    6.48   1
  -5  -7  16    7.29    6.64   1
  -5  -7  17   -4.16    6.57   1
  -5  -7  18   20.34    8.12   1
  -5  -7  19   -0.32    7.39   1
  -5  -6 -25   -3.42    9.03   1
  -5  -6 -25   11.09   12.19   1
  -5  -6 -24    6.81    8.77   1
  -5  -6 -24   -1.88    8.63   1
  -5  -6 -23    9.92    8.95   1
  -5  -6 -23   -6.97    9.40   1
  -5  -6 -22   -9.42    8.66   1
  -5  -6 -22   -2.10    9.02   1
  -5  -6 -21  -10.96    8.21   1
  -5  -6 -20   18.49    7.65   1
  -5  -6 -19    1.80    8.66   1
  -5  -6 -19    9.86    6.97   1
  -5  -6 -18    4.24    6.80   1
  -5  -6 -17    9.92    6.43   1
  -5  -6 -15   -0.88    5.70   1
  -5  -6 -14  -10.50    6.35   1
  -5  -6 -13    2.59    5.54   1
  -5  -6  -9    0.86    4.13   1
  -5  -6  -8   15.76    4.53   1
  -5  -6  -7   11.97    4.01   1
  -5  -6  -6   19.62    3.81   1
  -5  -6  -5   14.44    3.19   1
  -5  -6  14    4.37    6.27   1
  -5  -6  15    5.20    6.02   1
  -5  -6  16    2.82    5.85   1
  -5  -6  17    9.24    5.59   1
  -5  -6  20   -1.77    6.01   1
  -5  -6  21    6.40    6.58   1
  -5  -6  23   13.84    8.63   1
  -5  -5 -25    1.28   12.09   1
  -5  -5 -25    7.90    9.05   1
  -5  -5 -24   -9.42    9.27   1
  -5  -5 -24    7.73    9.12   1
  -5  -5 -23  -10.69    8.89   1
  -5  -5 -23  -13.10    8.40   1
  -5  -5 -22   11.09    8.32   1
  -5  -5 -21    7.67    7.92   1
  -5  -5 -21   14.98    8.67   1
  -5  -5 -20    4.97    8.52   1
  -5  -5 -20    7.90    7.53   1
  -5  -5 -18    6.92    7.89   1
  -5  -5 -18   14.59    6.72   1
  -5  -5 -16   14.67    6.28   1
  -5  -5 -15    4.24    5.64   1
  -5  -5 -14   14.52    6.32   1
  -5  -5 -12   24.70    6.06   1
  -5  -5 -11    4.08    4.73   1
  -5  -5 -10    5.29    4.69   1
  -5  -5  -9   21.25    4.70   1
  -5  -5  -8    6.20    4.18   1
  -5  -5  -7   20.98    4.31   1
  -5  -5  -5  125.44    6.27   1
  -5  -5  15   -4.67    5.79   1
  -5  -5  16   -0.62    5.50   1
  -5  -5  18   -0.88    5.70   1
  -5  -5  19   -2.53    5.91   1
  -5  -5  20    4.71    5.86   1
  -5  -5  22    3.39    5.92   1
  -5  -5  23   -5.43    5.78   1
  -5  -5  24    8.70    6.02   1
  -5  -4 -26   -6.45    9.09   1
  -5  -4 -24    2.13    8.47   1
  -5  -4 -24   -9.99    8.85   1
  -5  -4 -23    4.80    7.93   1
  -5  -4 -23    8.35    8.21   1
  -5  -4 -22    8.88    8.11   1
  -5  -4 -22    0.46    8.23   1
  -5  -4 -21   -5.11    7.37   1
  -5  -4 -21   11.97    8.58   1
  -5  -4 -20    2.99    7.58   1
  -5  -4 -20   11.70    7.18   1
  -5  -4 -19   10.43    6.91   1
  -5  -4 -19  -11.02    8.03   1
  -5  -4 -18    2.46    6.75   1
  -5  -4 -18    5.24    7.65   1
  -5  -4 -17   21.44    6.85   1
  -5  -4 -16   12.96    6.05   1
  -5  -4 -15    2.10    5.39   1
  -5  -4 -14   -4.54    5.54   1
  -5  -4 -13    3.80    5.54   1
  -5  -4 -12    2.34    5.23   1
  -5  -4 -11   24.70    5.17   1
  -5  -4 -10    8.18    4.86   1
  -5  -4  -8    0.22    4.60   1
  -5  -4  -7   81.36    6.31   1
  -5  -4  -6   15.44    3.93   1
  -5  -4  -5    2.76    3.05   1
  -5  -4  -4    7.95    2.93   1
  -5  -4  15    3.20    5.33   1
  -5  -4  17   22.09    6.20   1
  -5  -4  18    6.30    5.37   1
  -5  -4  20   -3.50    5.46   1
  -5  -4  21    3.84    5.53   1
  -5  -4  22    2.28    5.83   1
  -5  -4  23    2.43    5.55   1
  -5  -4  24    1.32    5.84   1
  -5  -3 -26    2.82    8.90   1
  -5  -3 -25   18.06   11.98   1
  -5  -3 -25   14.14    8.80   1
  -5  -3 -24    2.25    8.31   1
  -5  -3 -24   10.30    8.99   1
  -5  -3 -23    2.19    7.34   1
  -5  -3 -23   -3.57    8.05   1
  -5  -3 -22    2.72    8.09   1
  -5  -3 -21    2.19    8.26   1
  -5  -3 -21    8.07    8.41   1
  -5  -3 -20   -1.28    7.21   1
  -5  -3 -20   -0.27    7.62   1
  -5  -3 -19    6.55    7.07   1
  -5  -3 -19   -2.37    6.62   1
  -5  -3 -18    0.88    6.50   1
  -5  -3 -18   10.89    7.85   1
  -5  -3 -17   -8.18    6.29   1
  -5  -3 -16   16.48    6.01   1
  -5  -3 -15   12.60    7.81   1
  -5  -3 -15   19.62    6.38   1
  -5  -3 -14   13.32    5.55   1
  -5  -3 -13   -7.45    5.13   1
  -5  -3 -12   13.69    5.03   1
  -5  -3 -10    3.28    4.20   1
  -5  -3  -9   11.63    4.36   1
  -5  -3  -8   83.72    6.77   1
  -5  -3  -7   15.52    4.33   1
  -5  -3  -6   10.18    3.96   1
  -5  -3  -5   -2.62    3.47   1
  -5  -3  -4   17.14    3.39   1
  -5  -3  -3    8.12    2.91   1
  -5  -3  -2    2.40    2.39   1
  -5  -3  17    0.18    5.32   1
  -5  -3  18    0.17    5.45   1
  -5  -3  20   -5.66    5.38   1
  -5  -3  21    0.38    5.16   1
  -5  -3  22   -2.28    5.13   1
  -5  -3  23   -2.28    5.16   1
  -5  -3  24    5.20    5.52   1
  -5  -2 -26    0.18    8.15   1
  -5  -2 -25   10.76    8.40   1
  -5  -2 -24   -9.42    9.15   1
  -5  -2 -23  -10.43    8.27   1
  -5  -2 -23    9.24    8.21   1
  -5  -2 -22    0.05    7.82   1
  -5  -2 -22    0.56    7.88   1
  -5  -2 -21    1.61    8.51   1
  -5  -2 -21    0.48    7.82   1
  -5  -2 -20    1.14    7.10   1
  -5  -2 -20    3.13    7.40   1
  -5  -2 -19   -2.56    7.58   1
  -5  -2 -19    9.36    7.47   1
  -5  -2 -18   -1.49    7.66   1
  -5  -2 -18   14.75    7.07   1
  -5  -2 -17   -0.71    6.42   1
  -5  -2 -16  -11.70    6.36   1
  -5  -2 -16    2.82    6.99   1
  -5  -2 -15    6.20    5.63   1
  -5  -2 -14  -12.18    7.47   1
  -5  -2 -14   16.16    6.03   1
  -5  -2 -13   10.50    7.58   1
  -5  -2 -13    5.81    5.11   1
  -5  -2 -12    4.97    5.26   1
  -5  -2 -11    4.41    4.54   1
  -5  -2  -9   31.25    5.59   1
  -5  -2  -8    7.73    4.78   1
  -5  -2  -7   28.30    4.89   1
  -5  -2  -5   -0.08    3.71   1
  -5  -2  -4   16.48    3.90   1
  -5  -2  -3   11.90    3.31   1
  -5  -2  -2    9.92    3.02   1
  -5  -2  -1    4.80    2.28   1
  -5  -2  -1    0.19    2.56   1
  -5  -2  16    1.35    5.03   1
  -5  -2  17  -12.18    5.65   1
  -5  -2  18   13.69    5.18   1
  -5  -2  19    4.04    5.07   1
  -5  -2  20    3.28    5.36   1
  -5  -2  21    9.61    4.96   1
  -5  -2  22    8.88    5.07   1
  -5  -2  23    2.59    5.60   1
  -5  -1 -26   -0.77    8.69   1
  -5  -1 -25    9.61    7.75   1
  -5  -1 -24    2.43    7.24   1
  -5  -1 -24   -4.49    9.20   1
  -5  -1 -23  -11.42    8.31   1
  -5  -1 -23    1.00    7.94   1
  -5  -1 -22    0.03    7.87   1
  -5  -1 -22   12.60    8.59   1
  -5  -1 -21    2.72    7.33   1
  -5  -1 -21   10.30    7.83   1
  -5  -1 -20    9.86    7.47   1
  -5  -1 -20   -2.69    7.74   1
  -5  -1 -19    5.29    7.45   1
  -5  -1 -19   -6.97    7.13   1
  -5  -1 -18   -5.34    6.88   1
  -5  -1 -17   -5.66    7.57   1
  -5  -1 -17   12.53    7.08   1
  -5  -1 -16   -7.18    6.65   1
  -5  -1 -16    5.86    7.70   1
  -5  -1 -15    4.54    6.26   1
  -5  -1 -15    1.06    6.90   1
  -5  -1 -14   -2.19    6.84   1
  -5  -1 -13    2.99    5.09   1
  -5  -1 -13    4.80    7.40   1
  -5  -1 -12   17.64    5.96   1
  -5  -1 -11   24.11    5.50   1
  -5  -1 -10    8.07    4.88   1
  -5  -1  -9  102.01    7.88   1
  -5  -1  -8   68.72    6.30   1
  -5  -1  -6   16.40    4.62   1
  -5  -1  -5   26.63    4.33   1
  -5  -1  -4   10.56    3.77   1
  -5  -1  -3    1.56    3.27   1
  -5  -1  -2    1.56    2.98   1
  -5  -1  -1   14.59    3.13   1
  -5  -1  -1   18.23    2.90   1
  -5  -1   0    2.10    2.23   1
  -5  -1   0    1.46    2.61   1
  -5  -1   1   15.37    2.43   1
  -5  -1  16   -8.82    4.81   1
  -5  -1  17    3.80    4.64   1
  -5  -1  18    7.95    4.96   1
  -5  -1  18    0.52    2.64   1
  -5  -1  19    3.69    3.26   1
  -5  -1  19    5.81    5.21   1
  -5  -1  20   -1.10    3.40   1
  -5  -1  20   -3.69    4.68   1
  -5  -1  21   -1.14    4.52   1
  -5  -1  22    5.95    4.64   1
  -5  -1  23   -4.54    7.63   1
  -5   0 -27   -8.58    8.61   1
  -5   0 -26    3.17    8.69   1
  -5   0 -25    8.35    7.86   1
  -5   0 -24   13.47    7.85   1
  -5   0 -24    5.52   10.06   1
  -5   0 -23   13.99    9.28   1
  -5   0 -23   10.96    8.34   1
  -5   0 -22   -4.24    8.08   1
  -5   0 -22   -7.67    7.87   1
  -5   0 -21    8.82    8.14   1
  -5   0 -20   -5.95    7.66   1
  -5   0 -20    4.20    7.91   1
  -5   0 -19   -4.00    7.20   1
  -5   0 -19   -2.69    7.18   1
  -5   0 -18   -1.77    6.36   1
  -5   0 -18   -1.59    6.96   1
  -5   0 -17    9.86    7.54   1
  -5   0 -17   17.47    6.86   1
  -5   0 -16    0.76    6.42   1
  -5   0 -16  -12.11    7.80   1
  -5   0 -15   -1.39    6.18   1
  -5   0 -14    3.69    6.03   1
  -5   0 -13    7.78    6.08   1
  -5   0 -13    4.28    7.08   1
  -5   0 -12   16.56    7.00   1
  -5   0 -12   11.76    5.97   1
  -5   0 -11    4.93    5.59   1
  -5   0 -11    2.50    6.67   1
  -5   0 -10   -6.50    4.95   1
  -5   0 -10   -0.09    6.76   1
  -5   0  -9    6.60    6.94   1
  -5   0  -9   -8.18    4.58   1
  -5   0  -8   -4.71    4.60   1
  -5   0  -7   81.54    6.86   1
  -5   0  -6   18.58    4.74   1
  -5   0  -5   14.52    4.42   1
  -5   0  -4   -0.53    3.55   1
  -5   0  -3   -2.37    3.42   1
  -5   0  -2    5.48    3.42   1
  -5   0  -1   13.10    3.33   1
  -5   0   1   21.07    3.03   1
  -5   0   2    1.23    2.58   1
  -5   0   3    5.76    2.45   1
  -5   0   4    5.95    2.39   1
  -5   0   5   20.34    2.71   1
  -5   0  17    7.45    4.80   1
  -5   0  17   -0.62    3.43   1
  -5   0  18   -4.62    4.64   1
  -5   0  19    8.70    4.72   1
  -5   0  20   -2.99    4.67   1
  -5   0  20   -1.56    4.15   1
  -5   0  21    5.29    4.65   1
  -5   0  22   -7.62    4.80   1
  -5   1 -25    0.71    7.29   1
  -5   1 -24   -5.76   12.00   1
  -5   1 -24   -1.93    7.12   1
  -5   1 -23   12.04    9.23   1
  -5   1 -23   -0.76    7.55   1
  -5   1 -22    5.95    7.95   1
  -5   1 -22   12.18    9.00   1
  -5   1 -21   -7.02    7.47   1
  -5   1 -21    3.84    7.92   1
  -5   1 -20   13.25    7.94   1
  -5   1 -20   -1.59    7.53   1
  -5   1 -19    4.08    7.55   1
  -5   1 -19    7.13    7.32   1
  -5   1 -18    2.22    6.76   1
  -5   1 -17   -3.10    6.41   1
  -5   1 -16    2.43    6.74   1
  -5   1 -16    5.06    6.66   1
  -5   1 -15    2.76    6.34   1
  -5   1 -14   -0.58    5.90   1
  -5   1 -14    6.86    7.28   1
  -5   1 -13   -9.18    6.79   1
  -5   1 -13   -0.85    5.48   1
  -5   1 -12   32.38    6.26   1
  -5   1 -11   17.64    5.80   1
  -5   1  -9  121.88    8.61   1
  -5   1  -8   58.68    6.89   1
  -5   1  -7   17.39    6.84   1
  -5   1  -7   -2.43    4.34   1
  -5   1  -6   16.73    4.74   1
  -5   1  -6    7.13    6.78   1
  -5   1  -3    4.12    3.57   1
  -5   1  -1   22.85    3.92   1
  -5   1   0    1.21    2.95   1
  -5   1   1   18.84    3.39   1
  -5   1   2   -0.72    2.74   1
  -5   1   3    9.92    3.02   1
  -5   1   4    4.67    2.76   1
  -5   1   5   27.35    3.45   1
  -5   1   6    7.08    2.66   1
  -5   1   7    4.62    2.75   1
  -5   1   8   61.47    4.39   1
  -5   1   9  112.57    5.94   1
  -5   1  10    4.28    3.23   1
  -5   1  11   26.63    3.61   1
  -5   1  13    2.43    3.28   1
  -5   1  14    9.80    3.63   1
  -5   1  15    8.64    4.00   1
  -5   1  17   15.52    4.41   1
  -5   1  18    6.25    4.35   1
  -5   1  19    9.30    4.45   1
  -5   1  19   -8.07    4.54   1
  -5   1  20    6.05    4.43   1
  -5   1  20    4.62    4.00   1
  -5   1  21    0.53    3.99   1
  -5   1  22    9.06    5.36   1
  -5   2 -25   -1.17    7.02   1
  -5   2 -24   -1.88    6.71   1
  -5   2 -23   11.09    9.92   1
  -5   2 -23   -1.00    6.96   1
  -5   2 -22   18.32    9.33   1
  -5   2 -21    6.40    7.44   1
  -5   2 -21   -9.92    8.44   1
  -5   2 -20   -9.36    7.53   1
  -5   2 -20    6.50    8.21   1
  -5   2 -19    3.13    7.97   1
  -5   2 -18    9.36    8.02   1
  -5   2 -18    5.29    7.64   1
  -5   2 -17   -3.84    7.10   1
  -5   2 -17   -1.49    7.61   1
  -5   2 -16    1.96    7.03   1
  -5   2 -16    7.73    7.06   1
  -5   2 -15   -1.30    7.05   1
  -5   2 -15    7.40    6.36   1
  -5   2 -14    5.29    6.95   1
  -5   2 -14   10.24    6.85   1
  -5   2 -13    9.99    6.13   1
  -5   2 -13    8.35    6.82   1
  -5   2 -12    9.00    5.52   1
  -5   2 -11    7.45    6.12   1
  -5   2  -8   -1.99    6.03   1
  -5   2  -5   -4.84    5.76   1
  -5   2  -5    6.50    4.23   1
  -5   2  -4   20.70    4.64   1
  -5   2  -1    7.62    3.92   1
  -5   2   0   77.44    5.63   1
  -5   2   2   10.24    3.20   1
  -5   2   3   11.90    3.45   1
  -5   2   4   20.43    3.62   1
  -5   2   5   -0.06    3.06   1
  -5   2   6   58.22    5.04   1
  -5   2   7   33.18    4.15   1
  -5   2   8    5.38    3.39   1
  -5   2   9   25.60    4.05   1
  -5   2  10   29.92    4.38   1
  -5   2  13    6.71    3.83   1
  -5   2  14   13.84    4.24   1
  -5   2  15    6.20    4.08   1
  -5   2  17    3.84    4.16   1
  -5   2  17    1.12    3.86   1
  -5   2  18    3.69    4.26   1
  -5   2  19   -6.86    3.83   1
  -5   2  20    5.90    5.05   1
  -5   2  21   -4.41    5.25   1
  -5   2  22    2.76    5.88   1
  -5   2  23    9.99    6.00   1
  -5   3 -26   -1.66    7.59   1
  -5   3 -25    5.66    7.47   1
  -5   3 -24   -3.80    7.68   1
  -5   3 -23    0.72   11.90   1
  -5   3 -23   -4.58    7.23   1
  -5   3 -22    2.19    7.25   1
  -5   3 -22    6.55    8.81   1
  -5   3 -21    0.25    6.90   1
  -5   3 -21  -13.03    8.88   1
  -5   3 -20   -8.76    8.82   1
  -5   3 -20   -2.31    7.24   1
  -5   3 -19    8.70    7.38   1
  -5   3 -19    7.24    8.88   1
  -5   3 -18   -9.36    7.47   1
  -5   3 -18   -0.12    7.82   1
  -5   3 -17   -9.61    7.94   1
  -5   3 -17    6.25    7.00   1
  -5   3 -16   11.09    7.06   1
  -5   3 -15   -0.86    6.60   1
  -5   3 -14   15.44    7.47   1
  -5   3 -13   -1.10    6.43   1
  -5   3 -13    8.41    6.67   1
  -5   3 -12   18.49    6.28   1
  -5   3 -10    5.15    5.40   1
  -5   3  -8   83.36    7.85   1
  -5   3  -7   10.24    6.27   1
  -5   3  -6   10.37    6.31   1
  -5   3  -5    6.05    6.05   1
  -5   3  -3    5.48    5.62   1
  -5   3  -2    0.21    5.33   1
  -5   3  -2    3.57    4.27   1
  -5   3  -1   14.82    3.93   1
  -5   3   0   55.35    5.51   1
  -5   3   1    4.41    3.82   1
  -5   3   2   -1.21    3.19   1
  -5   3   3   17.39    3.92   1
  -5   3   4    8.07    3.92   1
  -5   3   5    6.10    3.75   1
  -5   3   6   13.03    3.97   1
  -5   3   7    3.69    4.07   1
  -5   3   8   88.55    6.21   1
  -5   3   9   20.25    4.41   1
  -5   3  10   10.18    4.08   1
  -5   3  11   19.18    4.12   1
  -5   3  12   22.94    4.89   1
  -5   3  14   13.32    4.31   1
  -5   3  16    9.30    5.12   1
  -5   3  17    8.24    3.85   1
  -5   3  18   -0.44    4.01   1
  -5   3  19    9.86    4.96   1
  -5   3  19    1.69    3.80   1
  -5   3  22    1.56    6.05   1
  -5   3  23    6.66    5.78   1
  -5   4 -26    3.20    7.98   1
  -5   4 -25   -4.88    8.40   1
  -5   4 -24    5.81    8.34   1
  -5   4 -23    4.71    7.55   1
  -5   4 -22    3.50   10.88   1
  -5   4 -22   12.74    8.07   1
  -5   4 -21    2.31    7.33   1
  -5   4 -21    0.98    8.49   1
  -5   4 -20   12.39    9.43   1
  -5   4 -20   -2.89    7.07   1
  -5   4 -19   -1.44    9.34   1
  -5   4 -19  -12.04    7.63   1
  -5   4 -18   11.09    7.73   1
  -5   4 -18    9.61    7.50   1
  -5   4 -17    6.55    7.78   1
  -5   4 -17   11.09    7.26   1
  -5   4 -16    2.46    7.72   1
  -5   4 -15    7.84    6.55   1
  -5   4 -15   -1.56    7.15   1
  -5   4 -14   -5.06    6.48   1
  -5   4 -13   -4.16    6.49   1
  -5   4 -12    6.00    6.71   1
  -5   4 -10    3.76    6.75   1
  -5   4 -10   -0.25    6.14   1
  -5   4  -9   10.96    6.36   1
  -5   4  -9    1.85    5.47   1
  -5   4  -8   10.05    5.96   1
  -5   4  -5    4.49    6.15   1
  -5   4  -2   13.91    4.48   1
  -5   4  -1    1.14    5.09   1
  -5   4  -1   -1.74    4.38   1
  -5   4   0   14.44    4.26   1
  -5   4   1    4.49    5.13   1
  -5   4   1   -2.79    4.38   1
  -5   4   3   10.18    3.89   1
  -5   4   3    0.01    5.14   1
  -5   4   4   16.00    4.32   1
  -5   4   4    9.18    5.39   1
  -5   4   5   11.56    4.15   1
  -5   4   6   24.70    4.87   1
  -5   4   7   77.44    6.51   1
  -5   4   8   11.56    4.42   1
  -5   4   9    5.95    4.00   1
  -5   4  10    4.00    4.48   1
  -5   4  11   32.04    4.87   1
  -5   4  12   10.63    4.56   1
  -5   4  13   -4.16    4.90   1
  -5   4  14    0.88    5.04   1
  -5   4  15    8.01    5.32   1
  -5   4  18    6.40    5.06   1
  -5   4  21    6.66    5.62   1
  -5   4  22    8.18    6.06   1
  -5   4  23   -9.67    6.97   1
  -5   4  24    2.53    7.19   1
  -5   5 -25   -0.59    8.42   1
  -5   5 -24   -6.20    8.42   1
  -5   5 -23   -5.34    7.95   1
  -5   5 -22   -2.46    7.85   1
  -5   5 -21    0.22    7.60   1
  -5   5 -21   15.29   10.40   1
  -5   5 -20    5.20    7.11   1
  -5   5 -20    6.40    8.91   1
  -5   5 -19    4.28    6.42   1
  -5   5 -18   11.22    7.03   1
  -5   5 -18   -4.45    8.31   1
  -5   5 -16  -10.43    7.69   1
  -5   5 -16    4.04    6.63   1
  -5   5 -15   -4.67    7.47   1
  -5   5 -14    4.62    6.54   1
  -5   5 -14   -3.72    6.95   1
  -5   5 -12    9.61    6.45   1
  -5   5 -11    9.92    6.74   1
  -5   5  -8    3.65    5.73   1
  -5   5  -6    1.04    5.96   1
  -5   5  -4    9.61    5.52   1
  -5   5  -3    7.34    5.47   1
  -5   5  -2    0.04    4.12   1
  -5   5  -2    5.57    5.33   1
  -5   5  -1   18.66    4.75   1
  -5   5   0    3.72    4.13   1
  -5   5   0    0.96    4.80   1
  -5   5   1   13.99    5.31   1
  -5   5   2    5.24    4.95   1
  -5   5   2    6.66    4.23   1
  -5   5   4    2.59    4.70   1
  -5   5   4    7.90    4.27   1
  -5   5   5  125.22    8.28   1
  -5   5   6    3.39    4.20   1
  -5   5   7   10.96    4.90   1
  -5   5   8    5.81    4.39   1
  -5   5   9   28.62    5.14   1
  -5   5  10    7.24    4.90   1
  -5   5  10    5.90    5.10   1
  -5   5  11    8.70    4.96   1
  -5   5  12   31.58    5.73   1
  -5   5  13   19.89    5.26   1
  -5   5  14    4.20    5.12   1
  -5   5  15    0.94    3.92   1
  -5   5  15    3.72    5.75   1
  -5   5  16   -0.14    3.57   1
  -5   5  16    0.90    5.43   1
  -5   5  17    6.00    3.58   1
  -5   5  17   10.24    5.57   1
  -5   5  19   -1.96    3.67   1
  -5   5  20    1.14    6.03   1
  -5   5  21    5.20    6.11   1
  -5   5  22    4.20    6.23   1
  -5   5  23  -10.05    7.86   1
  -5   5  24    7.51    7.51   1
  -5   5  25   -8.35    7.92   1
  -5   6 -22    7.45    6.93   1
  -5   6 -20    6.15    9.62   1
  -5   6 -20    2.43    7.24   1
  -5   6 -19   11.70    9.03   1
  -5   6 -19    8.18    7.21   1
  -5   6 -18    5.52    7.10   1
  -5   6 -18   -3.13    9.10   1
  -5   6 -17  -11.90    9.11   1
  -5   6 -16   -9.00    7.92   1
  -5   6 -16   10.05    6.72   1
  -5   6 -15   -6.92    8.00   1
  -5   6 -14   -0.25    6.60   1
  -5   6 -13    1.96    6.13   1
  -5   6 -13   -0.88    6.75   1
  -5   6 -12    2.89    6.26   1
  -5   6  -9    3.20    6.19   1
  -5   6  -8   10.05    6.59   1
  -5   6  -5    6.86    5.66   1
  -5   6  -3    4.00    4.96   1
  -5   6  -3   11.70    5.06   1
  -5   6  -2    5.20    4.61   1
  -5   6  -1    9.12    4.71   1
  -5   6   0   24.80    5.78   1
  -5   6   1   17.72    5.22   1
  -5   6   2   -2.72    4.49   1
  -5   6   2    2.43    4.46   1
  -5   6   3   -1.82    4.16   1
  -5   6   4    1.96    4.40   1
  -5   6   5   12.74    5.21   1
  -5   6   6   19.54    5.48   1
  -5   6   7   14.82    4.85   1
  -5   6   8    8.24    4.48   1
  -5   6   9    0.55    4.14   1
  -5   6  10   19.27    5.18   1
  -5   6  11   14.59    4.97   1
  -5   6  12    4.71    4.12   1
  -5   6  12   11.76    4.87   1
  -5   6  13    5.57    5.14   1
  -5   6  14    1.77    3.70   1
  -5   6  14    3.76    5.28   1
  -5   6  15   -0.13    6.14   1
  -5   6  16    0.76    5.38   1
  -5   6  16    1.21    3.48   1
  -5   6  18   -2.82    6.32   1
  -5   6  22   14.82    7.62   1
  -5   6  23   -0.94    6.75   1
  -5   6  24  -10.30    7.58   1
  -5   7 -23   -2.86    7.57   1
  -5   7 -22   -8.58    7.85   1
  -5   7 -21    9.67    7.34   1
  -5   7 -20    0.36    7.14   1
  -5   7 -19   -8.53   10.98   1
  -5   7 -18  -10.30    9.63   1
  -5   7 -18   11.70    7.52   1
  -5   7 -17    0.85    7.03   1
  -5   7 -16    1.39    6.47   1
  -5   7 -15   -4.62    6.32   1
  -5   7 -13   11.76    6.79   1
  -5   7 -12    6.86    5.92   1
  -5   7 -10    9.49    6.28   1
  -5   7  -9    7.78    6.25   1
  -5   7  -7    8.94    5.68   1
  -5   7  -3    7.67    5.10   1
  -5   7  -2   11.02    5.18   1
  -5   7  -1    8.94    5.56   1
  -5   7   0    4.97    4.77   1
  -5   7   2   -4.41    4.75   1
  -5   7   3    7.24    4.68   1
  -5   7   4   18.15    5.11   1
  -5   7   5   32.83    5.73   1
  -5   7   6   15.84    5.33   1
  -5   7   7    7.18    5.41   1
  -5   7   8   68.06    7.26   1
  -5   7   9   13.47    5.65   1
  -5   7   9    3.92    4.55   1
  -5   7  10    8.01    6.00   1
  -5   7  11   14.06    5.55   1
  -5   7  12    2.02    3.86   1
  -5   7  12    4.71    5.08   1
  -5   7  13    0.42    5.29   1
  -5   7  13   -0.61    3.26   1
  -5   7  14   14.75    6.30   1
  -5   7  15    1.14    3.21   1
  -5   7  15    1.54    5.80   1
  -5   7  16    1.88    2.99   1
  -5   7  17   -0.62    5.56   1
  -5   7  20   -8.35    7.34   1
  -5   7  21    3.50    7.74   1
  -5   7  22    7.56    7.37   1
  -5   7  23   -0.56    7.14   1
  -5   7  24    7.45    7.92   1
  -5   8 -23   10.30    8.22   1
  -5   8 -21    5.71    7.12   1
  -5   8 -20    3.72    6.99   1
  -5   8 -19    7.95    7.73   1
  -5   8 -18   -3.20    6.59   1
  -5   8 -18    3.06   11.51   1
  -5   8 -17    0.81    6.98   1
  -5   8 -16   -7.45    7.04   1
  -5   8 -14    4.71    6.34   1
  -5   8 -13    3.50    6.77   1
  -5   8 -10    8.76    5.74   1
  -5   8  -8    9.80    6.20   1
  -5   8  -7    7.95    5.81   1
  -5   8  -5   -3.50    5.01   1
  -5   8  -4    9.42    5.34   1
  -5   8  -4    9.36    5.88   1
  -5   8  -3   -0.88    5.45   1
  -5   8  -3    4.93    4.93   1
  -5   8  -2   10.82    5.40   1
  -5   8  -2   -1.42    4.64   1
  -5   8   1    3.80    5.62   1
  -5   8   2   12.89    5.38   1
  -5   8   2    1.85    4.27   1
  -5   8   3    2.22    4.26   1
  -5   8   3   -2.40    4.99   1
  -5   8   4    6.71    5.44   1
  -5   8   5    0.44    4.99   1
  -5   8   6   50.13    6.66   1
  -5   8   8   20.25    6.39   1
  -5   8   9   17.39    6.26   1
  -5   8  10   35.88    6.47   1
  -5   8  10   15.76    3.81   1
  -5   8  11   14.44    5.70   1
  -5   8  11   16.81    4.10   1
  -5   8  12    2.50    5.85   1
  -5   8  12   10.43    3.55   1
  -5   8  13    4.71    3.30   1
  -5   8  13   -0.56    5.52   1
  -5   8  14    5.48    3.28   1
  -5   8  15    3.31    2.88   1
  -5   8  15    1.25    5.98   1
  -5   8  17    7.24    6.56   1
  -5   8  18    0.66    6.37   1
  -5   9 -21   -4.67    8.04   1
  -5   9 -20   -0.31    6.81   1
  -5   9 -19   12.46    7.27   1
  -5   9 -18  -11.97    7.27   1
  -5   9 -17   -2.37    6.50   1
  -5   9 -16    9.36    7.04   1
  -5   9 -15    4.04    6.39   1
  -5   9 -13    6.15    6.20   1
  -5   9 -11   -2.40    5.61   1
  -5   9 -10    1.56    5.82   1
  -5   9  -7    5.38    5.89   1
  -5   9  -4    3.84    6.04   1
  -5   9  -4    2.99    5.16   1
  -5   9  -3    8.76    5.03   1
  -5   9  -3    7.56    5.94   1
  -5   9  -2   -3.84    5.68   1
  -5   9  -1   26.42    6.37   1
  -5   9   0    3.46    4.58   1
  -5   9   1   13.62    5.68   1
  -5   9   3    2.76    5.21   1
  -5   9   3    7.90    4.55   1
  -5   9   4    4.84    5.59   1
  -5   9   4    1.14    4.17   1
  -5   9   5   14.44    5.78   1
  -5   9   5   18.06    4.34   1
  -5   9   6   18.66    5.88   1
  -5   9   6   11.02    4.05   1
  -5   9   7    8.41    6.03   1
  -5   9   7   14.67    3.98   1
  -5   9   8   13.62    6.13   1
  -5   9   9   26.52    7.42   1
  -5   9   9   28.20    4.25   1
  -5   9  10   15.05    5.82   1
  -5   9  10    6.55    3.58   1
  -5   9  11   -0.98    3.78   1
  -5   9  12   12.32    3.44   1
  -5   9  12   13.47    6.02   1
  -5   9  13   -2.19    3.02   1
  -5   9  14    6.92    6.63   1
  -5   9  14    5.24    2.98   1
  -5   9  15   -0.21    6.15   1
  -5   9  17  -14.21    7.31   1
  -5   9  18   17.14    7.45   1
  -5   9  19    6.45    7.06   1
  -5  10 -20   -3.39    7.47   1
  -5  10 -19    3.69    7.41   1
  -5  10 -18    5.48    6.88   1
  -5  10 -17    0.61    6.46   1
  -5  10 -16   -6.25    6.50   1
  -5  10 -13   -1.49    6.05   1
  -5  10 -11    5.90    5.88   1
  -5  10  -8    2.56    5.47   1
  -5  10  -5   -1.88    6.06   1
  -5  10  -5    4.41    5.08   1
  -5  10  -4    5.90    5.05   1
  -5  10  -4    1.23    5.93   1
  -5  10  -3    3.10    4.72   1
  -5  10  -3   -3.76    5.94   1
  -5  10  -2   -4.54    6.52   1
  -5  10  -2    3.31    4.95   1
  -5  10  -1   -1.96    6.19   1
  -5  10  -1    2.28    4.92   1
  -5  10   0   33.29    6.92   1
  -5  10   0   23.91    5.38   1
  -5  10   1    6.20    4.73   1
  -5  10   2    4.54    5.92   1
  -5  10   2    2.34    4.19   1
  -5  10   3    0.85    5.52   1
  -5  10   3    9.73    4.31   1
  -5  10   4   12.67    5.91   1
  -5  10   5    1.93    3.86   1
  -5  10   5   -2.72    5.91   1
  -5  10   7   56.10    7.94   1
  -5  10   7   41.99    4.80   1
  -5  10   8    2.86    3.55   1
  -5  10   9    7.56    5.89   1
  -5  10   9    9.42    3.68   1
  -5  10  10   15.84    3.74   1
  -5  10  10   16.16    6.19   1
  -5  10  11    6.40    3.29   1
  -5  10  12   -4.33    6.16   1
  -5  10  12    4.20    2.91   1
  -5  10  13  -10.05    6.78   1
  -5  10  15    8.94    6.58   1
  -5  10  16    1.14    6.72   1
  -5  10  20    1.06    7.09   1
  -5  10  21    7.13    8.01   1
  -5  11 -20   13.76    7.79   1
  -5  11 -18   -0.01    6.98   1
  -5  11 -17   -9.92    7.12   1
  -5  11 -16   -8.35    6.65   1
  -5  11 -15   -7.95    7.05   1
  -5  11 -14   11.36    6.81   1
  -5  11 -12    6.86    6.13   1
  -5  11 -11    1.04    6.08   1
  -5  11 -10   -1.04    5.90   1
  -5  11  -8   -1.14    5.76   1
  -5  11  -7    3.76    5.12   1
  -5  11  -6   30.91    8.01   1
  -5  11  -5    3.53    5.34   1
  -5  11  -5   15.44    6.92   1
  -5  11  -4   16.32    7.11   1
  -5  11  -3    4.04    6.87   1
  -5  11  -3    2.76    4.78   1
  -5  11  -2   16.65    6.94   1
  -5  11  -1   -0.72    6.29   1
  -5  11  -1   -0.52    4.36   1
  -5  11   0   -0.88    4.15   1
  -5  11   0    0.77    6.21   1
  -5  11   1    6.71    3.99   1
  -5  11   1   -1.06    6.16   1
  -5  11   2   10.63    4.43   1
  -5  11   3   -9.49    5.85   1
  -5  11   3    3.10    4.22   1
  -5  11   4   23.14    6.83   1
  -5  11   5   -3.72    6.14   1
  -5  11   5   13.18    4.43   1
  -5  11   7    5.90    3.60   1
  -5  11   7    2.34    6.18   1
  -5  11   8    9.18    3.51   1
  -5  11   8    6.97    6.76   1
  -5  11   9   15.92    3.83   1
  -5  11  10    0.94    3.12   1
  -5  11  10   22.18    6.50   1
  -5  11  11    1.59    3.15   1
  -5  11  11   11.09    6.73   1
  -5  11  12   10.43    6.78   1
  -5  11  15    9.67    6.97   1
  -5  11  16    4.24    7.21   1
  -5  11  17    2.13    7.68   1
  -5  11  18   -1.04    7.83   1
  -5  11  19   -1.35    8.28   1
  -5  11  20    9.86    8.35   1
  -5  12 -17    4.08    6.59   1
  -5  12 -16    0.26    6.93   1
  -5  12 -15   -3.96    7.08   1
  -5  12 -14    2.25    6.66   1
  -5  12 -10    2.22    5.81   1
  -5  12  -9   -5.48    5.85   1
  -5  12  -8    0.30    5.81   1
  -5  12  -7   19.01    8.89   1
  -5  12  -7   10.56    6.05   1
  -5  12  -6   17.72    6.23   1
  -5  12  -6   26.01    8.67   1
  -5  12  -5    0.41    5.12   1
  -5  12  -5   -6.71    8.18   1
  -5  12  -4    8.18    5.38   1
  -5  12  -4    5.38    6.77   1
  -5  12  -3    3.92    4.91   1
  -5  12  -3   -3.35    6.92   1
  -5  12  -2    3.39    4.45   1
  -5  12  -2   14.67    7.28   1
  -5  12  -1    0.71    6.82   1
  -5  12  -1    1.80    4.45   1
  -5  12   0   18.23    5.21   1
  -5  12   0   -1.82    6.70   1
  -5  12   1    6.40    4.60   1
  -5  12   1   -7.45    6.72   1
  -5  12   2    7.73    6.84   1
  -5  12   2   -6.20    4.18   1
  -5  12   3    2.22    4.50   1
  -5  12   4   -2.25    3.93   1
  -5  12   4   -6.60    6.84   1
  -5  12   5   -4.12    3.65   1
  -5  12   6   18.92    4.00   1
  -5  12   7    8.58    6.97   1
  -5  12   7    9.42    3.81   1
  -5  12   8    1.54    6.97   1
  -5  12   9    1.04    3.26   1
  -5  12   9   16.16    7.40   1
  -5  12  10    2.76    6.71   1
  -5  12  13    4.45    7.51   1
  -5  12  14   -8.82    7.60   1
  -5  12  15   -0.92    7.58   1
  -5  12  16   -0.69    7.35   1
  -5  12  17    1.35    8.19   1
  -5  12  18   14.06    8.62   1
  -5  13 -16    3.69    7.37   1
  -5  13 -15   -2.16    6.64   1
  -5  13 -14    6.25    7.15   1
  -5  13 -13   11.83    7.09   1
  -5  13 -12   -2.59    6.38   1
  -5  13 -11    4.62    6.32   1
  -5  13 -10    1.59    6.33   1
  -5  13  -9   10.43    6.98   1
  -5  13  -8   37.95   10.35   1
  -5  13  -8   28.30    6.92   1
  -5  13  -7  -14.14    9.17   1
  -5  13  -7   -0.81    5.56   1
  -5  13  -6    9.36    5.81   1
  -5  13  -6   15.29    8.52   1
  -5  13  -5    9.49    7.88   1
  -5  13  -5    8.07    5.91   1
  -5  13  -4    5.11    8.45   1
  -5  13  -4   13.18    6.10   1
  -5  13  -3    1.66    4.70   1
  -5  13  -3   -2.50    7.96   1
  -5  13  -2    2.40    4.71   1
  -5  13  -2    9.12    8.03   1
  -5  13  -1   -2.16    4.73   1
  -5  13  -1    7.73    7.62   1
  -5  13   0   17.31    7.40   1
  -5  13   1    3.96    4.18   1
  -5  13   1   -0.05    6.75   1
  -5  13   2    6.15    6.89   1
  -5  13   2    4.49    4.54   1
  -5  13   3    4.08    6.79   1
  -5  13   3    2.37    4.62   1
  -5  13   4   17.31    7.82   1
  -5  13   5    2.86    4.02   1
  -5  13   5   -1.51    7.60   1
  -5  13   6    3.92    7.64   1
  -5  13   6    4.67    3.97   1
  -5  13   7   13.25    7.79   1
  -5  13   7    0.56    3.40   1
  -5  13   8   21.90    8.14   1
  -5  13   9   -9.86    7.41   1
  -5  13  10   -6.50    7.85   1
  -5  13  11   16.97    8.40   1
  -5  13  12    2.31    7.48   1
  -5  13  13   -8.58    7.97   1
  -5  13  14    0.48    7.89   1
  -5  13  15    7.62    8.45   1
  -5  13  16    5.38    7.89   1
  -5  14 -14   -1.30    7.50   1
  -5  14 -13   -1.23    7.48   1
  -5  14 -12   -3.06    7.03   1
  -5  14 -11   24.21    7.48   1
  -5  14 -10    2.56    6.72   1
  -5  14  -9    9.92    6.30   1
  -5  14  -8   -5.43    5.96   1
  -5  14  -7   -3.10    6.02   1
  -5  14  -7   13.99    9.20   1
  -5  14  -6   20.43    6.42   1
  -5  14  -6   11.16    9.55   1
  -5  14  -5   16.65    6.20   1
  -5  14  -5    5.15    9.53   1
  -5  14  -4    3.06    8.96   1
  -5  14  -4    6.71    5.39   1
  -5  14  -3    2.50    5.72   1
  -5  14  -3    3.39    7.88   1
  -5  14  -2    3.24    8.35   1
  -5  14  -2   -1.88    4.99   1
  -5  14  -1    0.72    5.32   1
  -5  14  -1   -9.06    8.85   1
  -5  14   0    9.30    8.17   1
  -5  14   0   -2.76    4.68   1
  -5  14   1    5.86    5.13   1
  -5  14   3   12.46    4.80   1
  -5  14   4    9.30    8.30   1
  -5  14   4    3.31    4.40   1
  -5  14   5    7.13    4.27   1
  -5  14   5    0.17    7.72   1
  -5  14   6   16.32    8.40   1
  -5  14   7    9.12    8.27   1
  -5  14   8   -0.59    8.19   1
  -5  14   9   -2.10    8.21   1
  -5  14  10    0.76    7.76   1
  -5  14  11  -10.24    8.19   1
  -5  14  12   12.96    8.93   1
  -5  14  13    7.62    9.00   1
  -5  14  14    1.61    8.64   1
  -5  15 -11   10.89    6.80   1
  -5  15 -10   10.69    7.52   1
  -5  15  -9   10.05    7.04   1
  -5  15  -8   16.00    6.80   1
  -5  15  -6   11.36    6.67   1
  -5  15  -5    0.31    8.78   1
  -5  15  -4    1.74    5.33   1
  -5  15  -4   13.40    9.22   1
  -5  15  -3   12.67    8.97   1
  -5  15  -3    5.76    5.76   1
  -5  15  -2    4.58    5.22   1
  -5  15  -2   11.16    8.82   1
  -5  15  -1   -6.60    8.74   1
  -5  15  -1    2.13    5.31   1
  -5  15   0   -9.80    9.01   1
  -5  15   0    3.88    4.37   1
  -5  15   1   -6.60    4.63   1
  -5  15   1    4.49    9.20   1
  -5  15   2   -8.70    4.78   1
  -5  15   2   -2.02    8.55   1
  -5  15   3    4.28    8.32   1
  -5  15   3    3.96    4.22   1
  -5  15   4    2.16    8.64   1
  -5  15   4   -6.60    4.68   1
  -5  15   5    5.95    8.39   1
  -5  15   8   -6.92    8.78   1
  -5  15   9    4.41    9.11   1
  -5  15  10    6.20    9.06   1
  -5  15  11    0.26    9.11   1
  -5  16  -7   19.01    7.24   1
  -5  16  -6    5.95    6.54   1
  -5  16  -5   -0.17    5.57   1
  -5  16  -4    4.97   10.48   1
  -5  16  -4    3.88    5.91   1
  -5  16  -3    1.96    5.38   1
  -5  16  -3   -7.18   10.02   1
  -5  16  -2   18.32    5.74   1
  -5  16  -2  -13.69    9.69   1
  -5  16  -1   -1.30    5.91   1
  -5  16   0    4.16    8.85   1
  -5  16   0   -2.16    5.59   1
  -5  16   1   -2.40    4.68   1
  -5  16   1   -8.35    9.83   1
  -5  16   3  -20.16    9.70   1
  -5  16   5    5.02    9.32   1
  -5  16   7   14.98   10.06   1
  -4 -17 -14    8.53    7.94   1
  -4 -17 -13    0.13   12.20   1
  -4 -17 -12    0.90   14.33   1
  -4 -17 -11   -3.35   13.94   1
  -4 -17 -10   -4.80   11.87   1
  -4 -17  -9  -15.84    8.52   1
  -4 -16 -18   -9.55    8.96   1
  -4 -16 -17    0.90    9.31   1
  -4 -16 -16   -8.12    8.09   1
  -4 -16 -15    8.70    7.73   1
  -4 -16 -14    8.58    6.91   1
  -4 -16 -13   -4.37    7.27   1
  -4 -16 -11    5.52    6.96   1
  -4 -16 -10    1.51    6.62   1
  -4 -16  -9   -0.19    6.33   1
  -4 -16  -8   -6.86    6.24   1
  -4 -16  -7    3.06    5.36   1
  -4 -15 -20   -6.60    9.25   1
  -4 -15 -19  -12.32    8.92   1
  -4 -15 -18    0.98    7.92   1
  -4 -15 -17   -5.71    8.08   1
  -4 -15 -16    2.66    8.02   1
  -4 -15 -15    9.06    6.86   1
  -4 -15 -14   -4.58    7.62   1
  -4 -15 -13    1.04    6.28   1
  -4 -15 -12    6.15    6.20   1
  -4 -15 -11   -4.93    5.77   1
  -4 -15 -10   -0.53    5.52   1
  -4 -15  -8    2.19    4.97   1
  -4 -15  -7    4.41    4.70   1
  -4 -15  -6   -0.30    4.71   1
  -4 -14 -22   -3.28    9.56   1
  -4 -14 -21   -6.35    8.72   1
  -4 -14 -20   13.62    9.89   1
  -4 -14 -16    3.76    6.75   1
  -4 -14 -15   -6.40    6.68   1
  -4 -14 -14  -10.30    7.25   1
  -4 -14 -13    1.19    6.43   1
  -4 -14 -12   -5.02    5.87   1
  -4 -14 -11   16.32    5.74   1
  -4 -14 -10    4.62    6.11   1
  -4 -14  -9    1.80    4.64   1
  -4 -14  -8    4.67    5.01   1
  -4 -14  -7    9.80    5.26   1
  -4 -14  -6    9.00    4.80   1
  -4 -13 -23  -14.44   10.56   1
  -4 -13 -21   -4.12    8.85   1
  -4 -13 -20   14.36    8.41   1
  -4 -13 -19    8.18    7.66   1
  -4 -13 -18   -2.99    6.95   1
  -4 -13 -17    6.86    7.13   1
  -4 -13 -16   10.63    6.91   1
  -4 -13 -14   -0.58    5.67   1
  -4 -13 -13   10.30    6.48   1
  -4 -13 -12    1.12    5.79   1
  -4 -13 -11   -0.77    5.63   1
  -4 -13  -9    5.43    4.52   1
  -4 -13  -8    2.89    4.18   1
  -4 -13  -7    7.62    4.31   1
  -4 -13  -6   -3.96    4.42   1
  -4 -13  -5   29.48    4.56   1
  -4 -12 -25   11.22    9.72   1
  -4 -12 -23   -6.30    9.19   1
  -4 -12 -22   27.14    9.38   1
  -4 -12 -20   -1.21    7.94   1
  -4 -12 -19    2.04    6.78   1
  -4 -12 -18    6.66    6.97   1
  -4 -12 -17    4.58    6.21   1
  -4 -12 -16    0.77    5.84   1
  -4 -12 -14   -3.06    5.32   1
  -4 -12 -13    4.71    6.12   1
  -4 -12 -12   12.67    5.13   1
  -4 -12 -11    4.16    4.53   1
  -4 -12  -9   28.73    5.04   1
  -4 -12  -8   11.02    4.78   1
  -4 -12  -7    7.78    4.24   1
  -4 -12  -6    7.29    4.21   1
  -4 -12  -5    0.55    3.80   1
  -4 -12  -4   10.37    3.74   1
  -4 -12   8    6.55    5.94   1
  -4 -12   9   37.82    7.87   1
  -4 -12  10   -0.12    7.59   1
  -4 -12  11   16.16    7.72   1
  -4 -11 -26   -0.03    8.45   1
  -4 -11 -25    6.76    8.53   1
  -4 -11 -24  -11.90    9.45   1
  -4 -11 -24   10.05    7.99   1
  -4 -11 -23   11.09    8.19   1
  -4 -11 -19   25.40    8.77   1
  -4 -11 -18   -6.50    6.58   1
  -4 -11 -17    2.40    6.39   1
  -4 -11 -16    8.24    6.20   1
  -4 -11 -13   -2.40    4.96   1
  -4 -11 -12   15.84    5.17   1
  -4 -11 -11    3.20    4.90   1
  -4 -11 -10    0.32    3.84   1
  -4 -11  -9   22.00    4.78   1
  -4 -11  -8    7.84    3.92   1
  -4 -11  -7   11.70    4.17   1
  -4 -11  -6   68.39    5.62   1
  -4 -11  -4   32.26    4.09   1
  -4 -11  -3   43.30    4.08   1
  -4 -11   9   17.81    6.50   1
  -4 -11  10   -3.72    5.94   1
  -4 -11  11    8.53    6.48   1
  -4 -11  12   23.52    6.30   1
  -4 -11  13    3.72    6.37   1
  -4 -11  14   13.99    7.18   1
  -4 -11  15   23.23    8.10   1
  -4 -10 -27    2.82    8.84   1
  -4 -10 -26   -2.56    8.22   1
  -4 -10 -25    5.24   10.03   1
  -4 -10 -25   20.79    8.48   1
  -4 -10 -24   14.98    9.06   1
  -4 -10 -24    6.10    8.79   1
  -4 -10 -23   10.56    8.32   1
  -4 -10 -23   11.09    7.99   1
  -4 -10 -22    8.94    7.89   1
  -4 -10 -21    3.24    7.78   1
  -4 -10 -20   15.05    7.76   1
  -4 -10 -19   -7.90    7.02   1
  -4 -10 -18   -6.20    6.37   1
  -4 -10 -17    1.90    6.43   1
  -4 -10 -13    8.18    5.72   1
  -4 -10 -12   -1.85    4.41   1
  -4 -10 -11   12.60    4.69   1
  -4 -10 -10    2.89    4.18   1
  -4 -10  -9   -5.02    4.30   1
  -4 -10  -8   12.25    3.64   1
  -4 -10  -7    4.24    3.38   1
  -4 -10  -5   13.62    3.39   1
  -4 -10  -4   10.82    3.09   1
  -4 -10  -3    2.25    2.49   1
  -4 -10  10   -8.35    5.90   1
  -4 -10  11   10.05    5.83   1
  -4 -10  12  -11.97    6.23   1
  -4 -10  13    9.42    5.96   1
  -4 -10  14    5.20    6.29   1
  -4 -10  15   11.90    6.21   1
  -4 -10  16   11.97    6.23   1
  -4 -10  17    4.41    6.43   1
  -4 -10  18   -0.36    6.78   1
  -4 -10  19    5.95    8.00   1
  -4  -9 -28  -16.89   10.03   1
  -4  -9 -27   12.89    7.97   1
  -4  -9 -26   12.25    8.26   1
  -4  -9 -25  -14.67    9.04   1
  -4  -9 -25   -5.57    9.20   1
  -4  -9 -24   12.11    8.70   1
  -4  -9 -24   -7.13    8.92   1
  -4  -9 -23   13.47    7.71   1
  -4  -9 -23   -3.50    8.38   1
  -4  -9 -22   -2.43    7.89   1
  -4  -9 -22    0.21    7.85   1
  -4  -9 -21   -6.81    7.52   1
  -4  -9 -20   -9.36    6.67   1
  -4  -9 -19   -0.62    6.40   1
  -4  -9 -18    8.64    6.70   1
  -4  -9 -17   26.52    7.21   1
  -4  -9 -11    3.53    4.29   1
  -4  -9  -9   -3.46    3.72   1
  -4  -9  -8   30.47    5.08   1
  -4  -9  -7   15.13    4.12   1
  -4  -9  -6   11.09    3.33   1
  -4  -9  -5   64.80    4.99   1
  -4  -9  -4   17.22    3.15   1
  -4  -9  -2    5.76    2.06   1
  -4  -9  11   13.03    6.28   1
  -4  -9  12    7.95    5.98   1
  -4  -9  13   14.59    5.88   1
  -4  -9  16    0.25    5.34   1
  -4  -9  17   37.70    6.88   1
  -4  -9  19   -2.50    5.94   1
  -4  -9  20   13.47    6.46   1
  -4  -9  21    4.28    6.62   1
  -4  -8 -28   -3.31    8.41   1
  -4  -8 -27    6.35    8.92   1
  -4  -8 -26   14.82   10.86   1
  -4  -8 -26   -2.10    8.44   1
  -4  -8 -25    0.23    7.66   1
  -4  -8 -25   -1.74    8.16   1
  -4  -8 -24   37.58    9.44   1
  -4  -8 -24   13.03    8.23   1
  -4  -8 -23    1.59    7.64   1
  -4  -8 -23    2.92    7.63   1
  -4  -8 -22    3.61    8.02   1
  -4  -8 -22    1.39    7.53   1
  -4  -8 -21   12.18    7.75   1
  -4  -8 -21    2.22    7.45   1
  -4  -8 -20   17.39    7.01   1
  -4  -8 -19   25.81    7.92   1
  -4  -8 -18   15.84    6.69   1
  -4  -8 -16    7.13    5.87   1
  -4  -8 -15    3.46    5.13   1
  -4  -8 -14   33.06    5.86   1
  -4  -8 -12    3.31    4.59   1
  -4  -8 -11   41.60    5.68   1
  -4  -8 -10   -6.66    4.28   1
  -4  -8  -9   13.69    4.22   1
  -4  -8  -8   31.47    4.71   1
  -4  -8  -7    7.90    3.26   1
  -4  -8  -6   -0.76    3.32   1
  -4  -8  -5    7.84    3.14   1
  -4  -8  -3   30.14    3.07   1
  -4  -8  12    0.17    4.74   1
  -4  -8  13    6.55    5.17   1
  -4  -8  14   31.58    6.07   1
  -4  -8  15    2.53    4.80   1
  -4  -8  22    6.81    6.42   1
  -4  -8  25    4.88    7.16   1
  -4  -7 -29    3.03    8.42   1
  -4  -7 -28   -8.24    8.67   1
  -4  -7 -27  -12.53    8.14   1
  -4  -7 -26   11.22    8.44   1
  -4  -7 -25   -2.96    9.46   1
  -4  -7 -25   -3.88    8.23   1
  -4  -7 -24   24.21    8.27   1
  -4  -7 -24  -11.36    8.96   1
  -4  -7 -23   17.31    7.57   1
  -4  -7 -23   10.43    7.88   1
  -4  -7 -22    7.67    7.81   1
  -4  -7 -22   22.37    8.04   1
  -4  -7 -21   -5.57    7.46   1
  -4  -7 -21   11.83    7.71   1
  -4  -7 -20    8.24    7.58   1
  -4  -7 -19   36.60    7.86   1
  -4  -7 -18    6.50    6.32   1
  -4  -7 -17   11.42    6.22   1
  -4  -7 -16   -4.16    6.24   1
  -4  -7 -15    9.30    5.43   1
  -4  -7 -14   21.25    5.99   1
  -4  -7 -13    8.76    5.33   1
  -4  -7 -12    6.10    5.19   1
  -4  -7 -11   14.44    5.02   1
  -4  -7 -10   -5.81    4.24   1
  -4  -7  -9   21.72    4.75   1
  -4  -7  -8    1.21    4.07   1
  -4  -7  -7   17.47    3.59   1
  -4  -7  -6   47.47    4.13   1
  -4  -7  -5  115.13    6.01   1
  -4  -7  -4    7.67    2.55   1
  -4  -7  -3   -0.49    2.04   1
  -4  -7  12   -2.37    4.90   1
  -4  -7  13    3.10    5.03   1
  -4  -7  14   12.04    5.62   1
  -4  -7  15    7.13    4.86   1
  -4  -7  17   16.89    5.34   1
  -4  -7  18    2.22    5.24   1
  -4  -7  19   30.14    6.04   1
  -4  -7  21    7.45    5.73   1
  -4  -7  22   12.18    5.65   1
  -4  -7  26    5.06    5.85   1
  -4  -7  27    0.04    5.94   1
  -4  -7  28    4.54    8.39   1
  -4  -6 -30   -5.86    9.24   1
  -4  -6 -29    1.04    8.14   1
  -4  -6 -28  -11.90    8.69   1
  -4  -6 -27    3.31    8.08   1
  -4  -6 -27   14.14   12.11   1
  -4  -6 -26    7.08    9.20   1
  -4  -6 -26    0.72    7.91   1
  -4  -6 -25    4.24    8.65   1
  -4  -6 -25    8.47    8.38   1
  -4  -6 -24    8.58    8.09   1
  -4  -6 -24    8.35    7.46   1
  -4  -6 -23    6.35    7.51   1
  -4  -6 -23   15.21    8.19   1
  -4  -6 -22    4.20    7.22   1
  -4  -6 -22   10.69    7.26   1
  -4  -6 -21    2.99    7.47   1
  -4  -6 -21    9.61    6.70   1
  -4  -6 -20  -11.42    7.77   1
  -4  -6 -20    9.61    6.63   1
  -4  -6 -19   14.36    6.97   1
  -4  -6 -19   14.29    7.71   1
  -4  -6 -18   21.34    6.75   1
  -4  -6 -17   13.03    6.35   1
  -4  -6 -16    8.58    5.27   1
  -4  -6 -15    6.86    5.24   1
  -4  -6 -14   43.16    6.57   1
  -4  -6 -13   -1.30    4.70   1
  -4  -6 -12   -1.21    4.53   1
  -4  -6 -11    2.43    4.74   1
  -4  -6 -10   14.98    4.95   1
  -4  -6  -9   30.69    4.88   1
  -4  -6  -8   22.56    4.56   1
  -4  -6  -6   14.14    3.53   1
  -4  -6  -5    2.31    2.77   1
  -4  -6  -4   47.61    3.73   1
  -4  -6  -3    1.30    1.98   1
  -4  -6  13    5.06    4.86   1
  -4  -6  14   42.25    6.11   1
  -4  -6  15    4.93    4.66   1
  -4  -6  16    7.34    4.93   1
  -4  -6  17   13.10    5.21   1
  -4  -6  18   22.75    5.72   1
  -4  -6  20    2.96    5.09   1
  -4  -6  21   -4.41    5.25   1
  -4  -6  22   11.22    5.36   1
  -4  -6  23   14.36    5.53   1
  -4  -6  24    3.88    5.52   1
  -4  -6  25   -4.04    5.83   1
  -4  -6  26    2.19    5.83   1
  -4  -6  27    5.81    5.98   1
  -4  -6  28    8.12    6.04   1
  -4  -6  29   -4.97    6.07   1
  -4  -5 -30  -11.02    8.57   1
  -4  -5 -29   10.05    7.99   1
  -4  -5 -27    1.30    8.14   1
  -4  -5 -27   20.70   12.29   1
  -4  -5 -26    8.76    8.64   1
  -4  -5 -26   -3.88    7.76   1
  -4  -5 -25   10.11    8.27   1
  -4  -5 -25    8.94    8.43   1
  -4  -5 -24   -1.69    8.35   1
  -4  -5 -24   -4.93    7.50   1
  -4  -5 -23    4.45    7.68   1
  -4  -5 -23    3.80    7.61   1
  -4  -5 -22   16.08    7.86   1
  -4  -5 -22    0.27    7.29   1
  -4  -5 -21   -0.41    6.46   1
  -4  -5 -21    4.37    7.40   1
  -4  -5 -20   45.97    8.81   1
  -4  -5 -20   51.84    8.35   1
  -4  -5 -19   18.75    6.75   1
  -4  -5 -19   28.30    7.87   1
  -4  -5 -18   66.59    9.14   1
  -4  -5 -18   45.29    7.40   1
  -4  -5 -17    4.97    5.84   1
  -4  -5 -16    9.49    5.91   1
  -4  -5 -15   10.89    5.68   1
  -4  -5 -13   20.61    5.99   1
  -4  -5 -12    6.20    4.73   1
  -4  -5 -11    7.24    4.90   1
  -4  -5 -10    8.70    4.31   1
  -4  -5  -9    2.96    3.89   1
  -4  -5  -8    7.34    3.69   1
  -4  -5  -7    9.06    3.97   1
  -4  -5  -6   45.56    4.46   1
  -4  -5  -5    7.45    3.39   1
  -4  -5  -4   31.92    3.39   1
  -4  -5  -3   27.67    2.84   1
  -4  -5  14   26.01    5.30   1
  -4  -5  15    6.66    4.64   1
  -4  -5  16    4.97    4.46   1
  -4  -5  19   16.24    5.08   1
  -4  -5  21   -3.35    4.90   1
  -4  -5  22    4.49    5.00   1
  -4  -5  23    1.37    4.87   1
  -4  -5  24    3.76    5.20   1
  -4  -5  25   14.90    5.48   1
  -4  -5  26    4.41    5.46   1
  -4  -5  27    3.65    5.54   1
  -4  -5  28    2.86    5.78   1
  -4  -5  29   -2.53    5.53   1
  -4  -5  30    6.45    6.05   1
  -4  -4 -31   -7.13    8.28   1
  -4  -4 -30    1.25    8.11   1
  -4  -4 -29   11.22    7.64   1
  -4  -4 -28    1.88    8.08   1
  -4  -4 -27   -1.21    7.57   1
  -4  -4 -27   12.89   11.13   1
  -4  -4 -26   -4.08    7.88   1
  -4  -4 -26    2.25    8.43   1
  -4  -4 -25    1.72    8.17   1
  -4  -4 -25    3.92    6.89   1
  -4  -4 -24   -2.10    7.42   1
  -4  -4 -24    0.52    7.37   1
  -4  -4 -23    0.72    7.26   1
  -4  -4 -22   -2.56    7.26   1
  -4  -4 -22    1.00    7.18   1
  -4  -4 -21   11.49    7.46   1
  -4  -4 -21    6.66    7.07   1
  -4  -4 -19   56.55    8.72   1
  -4  -4 -19   51.12    7.72   1
  -4  -4 -18    7.84    7.11   1
  -4  -4 -18    4.67    5.66   1
  -4  -4 -17    7.34    6.72   1
  -4  -4 -17    5.76    5.71   1
  -4  -4 -16    3.57    5.67   1
  -4  -4 -16   -2.04    6.64   1
  -4  -4 -15    6.00    5.49   1
  -4  -4 -12    6.86    4.45   1
  -4  -4 -11   10.43    4.46   1
  -4  -4 -10   37.33    5.62   1
  -4  -4  -9    5.71    3.87   1
  -4  -4  -8   41.60    5.03   1
  -4  -4  -7   32.60    4.23   1
  -4  -4  -5   26.52    3.71   1
  -4  -4  -4    4.04    2.85   1
  -4  -4  -3   26.83    3.11   1
  -4  -4  -2   10.43    2.13   1
  -4  -4  15   -7.67    5.10   1
  -4  -4  17    2.04    4.58   1
  -4  -4  18   -3.17    4.41   1
  -4  -4  19   50.41    5.82   1
  -4  -4  20   16.00    5.04   1
  -4  -4  21   -4.71    4.95   1
  -4  -4  22    4.08    4.57   1
  -4  -4  23   -0.14    4.48   1
  -4  -4  24    8.82    5.11   1
  -4  -4  25    8.64    5.00   1
  -4  -4  26    6.50    5.20   1
  -4  -4  27    5.76    5.42   1
  -4  -4  28   -1.72    4.82   1
  -4  -4  29    8.24    5.22   1
  -4  -3 -30   -1.02    7.90   1
  -4  -3 -28    5.06    7.70   1
  -4  -3 -27    4.37    6.65   1
  -4  -3 -27   11.49   10.78   1
  -4  -3 -26   15.68    9.11   1
  -4  -3 -25    4.93    8.26   1
  -4  -3 -24    8.64    8.41   1
  -4  -3 -24   -0.49    6.76   1
  -4  -3 -23    8.76    7.64   1
  -4  -3 -22   43.56    8.32   1
  -4  -3 -21   42.90    7.86   1
  -4  -3 -19  -11.70    6.57   1
  -4  -3 -19   -0.14    6.64   1
  -4  -3 -18   13.84    6.18   1
  -4  -3 -17   39.19    6.76   1
  -4  -3 -16    8.88    5.48   1
  -4  -3 -16    2.50    5.72   1
  -4  -3 -15   12.39    6.69   1
  -4  -3 -15    5.86    5.37   1
  -4  -3 -14   15.68    5.31   1
  -4  -3 -13    9.92    5.29   1
  -4  -3 -12   23.33    5.12   1
  -4  -3 -11    6.00    4.12   1
  -4  -3 -10   -1.56    3.62   1
  -4  -3  -9   11.42    4.19   1
  -4  -3  -8   16.16    4.18   1
  -4  -3  -7   10.89    3.63   1
  -4  -3  -6    7.84    3.42   1
  -4  -3  -5   71.40    5.07   1
  -4  -3  -4   33.52    3.82   1
  -4  -3  -3    3.92    2.57   1
  -4  -3  -2    2.40    2.23   1
  -4  -3  -1   30.69    2.77   1
  -4  -3  14   16.40    4.94   1
  -4  -3  16   -1.30    3.99   1
  -4  -3  17   32.49    5.13   1
  -4  -3  18   10.82    4.34   1
  -4  -3  19    5.24    4.40   1
  -4  -3  20   13.62    4.80   1
  -4  -3  21   40.32    5.71   1
  -4  -3  22   39.82    5.68   1
  -4  -3  23   16.16    4.74   1
  -4  -3  24    7.73    4.61   1
  -4  -3  25    3.65    4.74   1
  -4  -3  28   -0.83    4.57   1
  -4  -3  29   -1.32    6.16   1
  -4  -2 -30   -6.86    7.86   1
  -4  -2 -29   -0.74    7.62   1
  -4  -2 -28    6.86    7.55   1
  -4  -2 -27    8.29    7.72   1
  -4  -2 -27   -2.37   10.56   1
  -4  -2 -26    1.66    8.36   1
  -4  -2 -26    8.18    7.32   1
  -4  -2 -25   -6.05    6.89   1
  -4  -2 -25   -8.47    8.44   1
  -4  -2 -24    1.61    8.31   1
  -4  -2 -23   -9.06    7.40   1
  -4  -2 -23   11.09    7.19   1
  -4  -2 -22   16.89    6.49   1
  -4  -2 -22    1.82    6.59   1
  -4  -2 -21   -6.55    6.91   1
  -4  -2 -20   15.29    6.65   1
  -4  -2 -19   95.06    9.36   1
  -4  -2 -18    8.88    6.91   1
  -4  -2 -18   16.00    6.64   1
  -4  -2 -17    3.76    5.98   1
  -4  -2 -17    3.65    5.88   1
  -4  -2 -16    7.90    5.84   1
  -4  -2 -15   36.36    6.51   1
  -4  -2 -15   57.30    7.27   1
  -4  -2 -14   30.03    6.25   1
  -4  -2 -13   18.49    5.25   1
  -4  -2 -11   27.98    5.18   1
  -4  -2 -10    0.48    4.35   1
  -4  -2  -9    3.96    3.98   1
  -4  -2  -8    3.57    4.01   1
  -4  -2  -7   81.00    5.76   1
  -4  -2  -6   20.52    4.26   1
  -4  -2  -3   49.84    4.09   1
  -4  -2  -2   12.89    2.73   1
  -4  -2  -1    3.35    2.27   1
  -4  -2   0   -0.05    1.93   1
  -4  -2  15   41.09    5.00   1
  -4  -2  15   33.41    3.24   1
  -4  -2  16   19.36    3.08   1
  -4  -2  16   16.81    4.67   1
  -4  -2  17    6.10    4.30   1
  -4  -2  18    7.02    3.18   1
  -4  -2  18    1.96    4.23   1
  -4  -2  19   97.22    6.31   1
  -4  -2  19  112.57    7.21   1
  -4  -2  20   15.37    4.63   1
  -4  -2  20   15.29    4.30   1
  -4  -2  21   12.82    4.22   1
  -4  -2  21    4.54    4.35   1
  -4  -2  22    1.82    4.21   1
  -4  -2  22    5.43    4.57   1
  -4  -2  23    5.38    4.59   1
  -4  -2  23   11.76    4.46   1
  -4  -2  24   15.44    5.03   1
  -4  -2  25    3.61    4.60   1
  -4  -2  26   -1.88    4.30   1
  -4  -2  27   -4.49    4.45   1
  -4  -2  28    6.00    4.95   1
  -4  -1 -31    2.86    7.84   1
  -4  -1 -30    6.25    7.35   1
  -4  -1 -28   -5.76    6.67   1
  -4  -1 -27  -11.22    7.24   1
  -4  -1 -26    4.80    7.01   1
  -4  -1 -26    8.24    9.07   1
  -4  -1 -25   10.69    8.18   1
  -4  -1 -25    0.59    6.42   1
  -4  -1 -24   12.60    7.45   1
  -4  -1 -24    6.20    6.37   1
  -4  -1 -23    9.36    6.92   1
  -4  -1 -23    5.20    7.11   1
  -4  -1 -22    8.88    7.21   1
  -4  -1 -20  -10.18    6.64   1
  -4  -1 -20    4.41    6.55   1
  -4  -1 -19    4.54    6.56   1
  -4  -1 -18   17.06    6.77   1
  -4  -1 -17    8.29    6.28   1
  -4  -1 -16   -1.46    6.15   1
  -4  -1 -16    4.45    5.53   1
  -4  -1 -15   21.62    5.86   1
  -4  -1 -14   -0.30    5.37   1
  -4  -1 -14    4.80    5.26   1
  -4  -1 -13   -0.09    4.76   1
  -4  -1 -13    6.10    5.29   1
  -4  -1 -12   -8.70    4.84   1
  -4  -1 -12   -3.76    5.39   1
  -4  -1 -11    1.21    4.40   1
  -4  -1 -10    1.44    4.54   1
  -4  -1  -9   13.25    4.73   1
  -4  -1  -8   23.81    4.59   1
  -4  -1  -7    9.00    4.14   1
  -4  -1  -6   77.62    5.81   1
  -4  -1  -5   90.63    5.90   1
  -4  -1  -4    2.19    3.32   1
  -4  -1  -3   71.23    4.73   1
  -4  -1  -2   11.49    3.05   1
  -4  -1  -1    1.61    2.46   1
  -4  -1   1    1.02    1.78   1
  -4  -1   2   11.83    1.93   1
  -4  -1   3   73.44    3.77   1
  -4  -1   3   68.72    3.48   1
  -4  -1  11    1.44    2.06   1
  -4  -1  12    0.12    2.34   1
  -4  -1  13   -1.49    2.42   1
  -4  -1  14   -3.17    2.60   1
  -4  -1  15   23.52    4.36   1
  -4  -1  16   -3.69    3.80   1
  -4  -1  16    1.74    3.01   1
  -4  -1  17   10.69    3.73   1
  -4  -1  18    6.86    3.93   1
  -4  -1  19   -2.86    3.99   1
  -4  -1  20   -2.02    4.17   1
  -4  -1  20   -0.58    4.04   1
  -4  -1  21   18.92    4.35   1
  -4  -1  21   18.92    4.96   1
  -4  -1  22    6.30    4.97   1
  -4  -1  23    4.12    4.99   1
  -4  -1  23    3.24    3.82   1
  -4  -1  24    7.73    5.45   1
  -4  -1  24    2.66    3.85   1
  -4  -1  25    8.88    4.29   1
  -4  -1  26    3.65    4.58   1
  -4  -1  26    8.24    5.80   1
  -4  -1  27    0.56    5.53   1
  -4  -1  27    0.08    4.16   1
  -4  -1  28    7.56    6.38   1
  -4  -1  29   -0.07    6.22   1
  -4  -1  30   -0.98    7.29   1
  -4   0 -32  -10.30    8.47   1
  -4   0 -31   -8.53    8.12   1
  -4   0 -30    5.43    7.55   1
  -4   0 -29    6.81    7.26   1
  -4   0 -27   12.25    7.28   1
  -4   0 -26    0.67    8.59   1
  -4   0 -26   -1.93    6.87   1
  -4   0 -25    3.24    6.77   1
  -4   0 -25    0.90    8.15   1
  -4   0 -24   -4.71    8.42   1
  -4   0 -23   15.13    8.01   1
  -4   0 -22   12.11    7.86   1
  -4   0 -21    5.29    7.04   1
  -4   0 -21    5.90    6.42   1
  -4   0 -20   70.90    9.09   1
  -4   0 -19    1.61    6.15   1
  -4   0 -19   -2.22    6.73   1
  -4   0 -18   38.69    7.46   1
  -4   0 -17   -7.08    6.33   1
  -4   0 -16   -5.71    5.83   1
  -4   0 -16   11.22    5.90   1
  -4   0 -15   -3.10    5.46   1
  -4   0 -15   10.11    6.04   1
  -4   0 -14   -2.72    5.28   1
  -4   0 -14    6.76    5.04   1
  -4   0 -13   14.14    5.04   1
  -4   0 -12    3.20    5.48   1
  -4   0 -12    8.94    4.84   1
  -4   0 -11    7.90    4.89   1
  -4   0 -11    3.13    4.43   1
  -4   0 -10   -2.16    4.50   1
  -4   0 -10   -4.33    5.24   1
  -4   0  -9   24.80    5.38   1
  -4   0  -8    0.24    3.68   1
  -4   0  -7   -0.34    3.56   1
  -4   0  -5   -2.25    3.63   1
  -4   0  -4  164.10    7.94   1
  -4   0  -3   -1.04    2.69   1
  -4   0  -2    1.37    2.53   1
  -4   0   1    2.25    2.10   1
  -4   0   2    3.80    1.99   1
  -4   0   3   -0.96    1.92   1
  -4   0   4  165.89    6.44   1
  -4   0   5   -0.77    1.90   1
  -4   0   6   55.65    3.58   1
  -4   0   7    2.79    2.04   1
  -4   0   8    3.57    2.15   1
  -4   0   9   23.72    2.92   1
  -4   0  10    1.93    2.42   1
  -4   0  11    4.80    2.54   1
  -4   0  12   11.56    3.06   1
  -4   0  13   11.70    3.08   1
  -4   0  14    7.24    3.34   1
  -4   0  15    7.90    3.71   1
  -4   0  15    1.28    3.48   1
  -4   0  16  -10.11    4.01   1
  -4   0  16   -1.93    3.56   1
  -4   0  17    5.24    3.85   1
  -4   0  19   -0.72    3.91   1
  -4   0  19    5.48    3.42   1
  -4   0  20   58.06    5.33   1
  -4   0  21   10.76    4.00   1
  -4   0  22    8.24    3.67   1
  -4   0  23   22.85    4.49   1
  -4   0  24    0.59    3.94   1
  -4   0  24   -1.56    5.12   1
  -4   0  25   -4.24    4.24   1
  -4   0  25   -2.25    5.34   1
  -4   0  26    1.72    4.11   1
  -4   0  26   -4.45    5.82   1
  -4   0  27    3.92    3.84   1
  -4   0  27    3.31    6.08   1
  -4   0  29    5.02    7.62   1
  -4   0  30   -8.88    7.93   1
  -4   0  31    5.06    8.37   1
  -4   0  32    0.86    8.18   1
  -4   1 -31   -2.22    7.69   1
  -4   1 -30    4.54    8.09   1
  -4   1 -29   -3.96    7.00   1
  -4   1 -28   11.09    6.93   1
  -4   1 -27    7.51    7.40   1
  -4   1 -26   -1.77    8.57   1
  -4   1 -26    3.88    7.01   1
  -4   1 -25   10.50    6.80   1
  -4   1 -25    8.53    8.12   1
  -4   1 -24   10.76    6.89   1
  -4   1 -23    9.49    8.50   1
  -4   1 -23   12.11    6.89   1
  -4   1 -22    6.50    6.48   1
  -4   1 -22   24.30    8.28   1
  -4   1 -20   -2.46    6.56   1
  -4   1 -20   -9.80    7.20   1
  -4   1 -19    1.30    6.66   1
  -4   1 -18   16.00    6.56   1
  -4   1 -18   10.69    5.82   1
  -4   1 -16    0.58    5.46   1
  -4   1 -16    2.16    5.82   1
  -4   1 -15   25.91    6.21   1
  -4   1 -14    5.81    5.25   1
  -4   1 -14    1.96    4.82   1
  -4   1 -13   -2.13    5.55   1
  -4   1 -13    8.76    5.80   1
  -4   1 -12    0.44    5.11   1
  -4   1 -12    3.80    4.80   1
  -4   1 -11    1.10    4.33   1
  -4   1 -11    4.12    4.67   1
  -4   1 -10   -5.38    5.10   1
  -4   1  -9    8.47    5.59   1
  -4   1  -8   26.21    5.22   1
  -4   1  -8   29.48    5.86   1
  -4   1  -7   17.64    4.62   1
  -4   1  -6   74.30    6.03   1
  -4   1  -5   84.46    6.25   1
  -4   1   1    4.75    2.49   1
  -4   1   2   14.67    2.99   1
  -4   1   3   75.69    4.70   1
  -4   1   4    9.00    2.46   1
  -4   1   5   91.58    4.98   1
  -4   1   6   61.47    4.39   1
  -4   1   7   14.82    3.00   1
  -4   1   8   24.90    3.19   1
  -4   1   9    5.20    2.55   1
  -4   1  10    5.57    2.93   1
  -4   1  12    6.76    3.28   1
  -4   1  13    0.10    3.19   1
  -4   1  14    1.39    3.26   1
  -4   1  16    1.54    3.74   1
  -4   1  16   -3.31    3.53   1
  -4   1  17    9.55    3.28   1
  -4   1  17    7.78    4.74   1
  -4   1  18   15.60    3.32   1
  -4   1  18    3.88    4.61   1
  -4   1  19    5.76    3.46   1
  -4   1  19    8.18    4.86   1
  -4   1  20    9.30    3.54   1
  -4   1  20    4.54    4.90   1
  -4   1  21   20.43    3.80   1
  -4   1  21   34.69    5.54   1
  -4   1  22   11.36    3.71   1
  -4   1  23    7.29    5.35   1
  -4   1  23    6.50    3.42   1
  -4   1  24   -1.82    3.59   1
  -4   1  24   -1.39    5.83   1
  -4   1  25    4.33    3.74   1
  -4   1  26   -0.53    6.95   1
  -4   1  26   -2.40    4.34   1
  -4   1  27    3.72    7.14   1
  -4   1  28    5.95    6.88   1
  -4   1  30    9.49    7.70   1
  -4   1  31   -5.11    8.68   1
  -4   2 -30    0.86    7.27   1
  -4   2 -29  -11.56    7.55   1
  -4   2 -28    8.18    6.98   1
  -4   2 -27    1.10    6.66   1
  -4   2 -26    8.70    9.91   1
  -4   2 -26   -1.10    6.68   1
  -4   2 -25   -6.76    8.79   1
  -4   2 -25    0.83    6.39   1
  -4   2 -24   -5.62    9.01   1
  -4   2 -24    2.40    6.73   1
  -4   2 -23    2.50    7.81   1
  -4   2 -22    9.61    7.32   1
  -4   2 -21    5.57    7.50   1
  -4   2 -20   16.81    7.54   1
  -4   2 -19  105.88   10.29   1
  -4   2 -18    3.76    6.01   1
  -4   2 -18    4.93    6.30   1
  -4   2 -17   -6.05    6.25   1
  -4   2 -17   -1.80    5.90   1
  -4   2 -16   25.81    7.11   1
  -4   2 -15   42.77    7.32   1
  -4   2 -14   26.94    5.71   1
  -4   2 -14   27.88    6.55   1
  -4   2 -13    6.86    5.29   1
  -4   2 -13   20.98    5.77   1
  -4   2 -11   29.70    5.56   1
  -4   2 -10    3.28    4.38   1
  -4   2 -10    5.86    4.65   1
  -4   2  -9   -3.06    4.55   1
  -4   2  -9   -0.04    4.34   1
  -4   2  -8    2.92    4.89   1
  -4   2  -8    7.45    4.53   1
  -4   2  -6   13.40    4.90   1
  -4   2   0   -4.41    2.86   1
  -4   2   1    1.74    2.75   1
  -4   2   2   14.14    3.38   1
  -4   2   3   43.16    4.07   1
  -4   2   4   19.71    3.29   1
  -4   2   5   27.04    3.33   1
  -4   2   6   18.06    3.14   1
  -4   2   7   75.00    5.02   1
  -4   2   8    1.80    2.73   1
  -4   2   9    2.66    2.90   1
  -4   2  10   -0.40    2.70   1
  -4   2  11   24.21    3.74   1
  -4   2  12   19.80    3.92   1
  -4   2  14   32.26    4.88   1
  -4   2  15   36.36    4.94   1
  -4   2  16   10.96    4.04   1
  -4   2  16   13.99    3.44   1
  -4   2  17   -1.25    3.09   1
  -4   2  18    4.58    4.54   1
  -4   2  18    7.45    3.49   1
  -4   2  19   97.61    7.51   1
  -4   2  19  102.01    5.86   1
  -4   2  20   17.64    5.29   1
  -4   2  20   25.60    3.85   1
  -4   2  21    6.81    5.22   1
  -4   2  22    1.54    3.15   1
  -4   2  22    5.11    5.56   1
  -4   2  23   -0.83    3.29   1
  -4   2  23   -6.60    6.12   1
  -4   2  24    5.66    5.66   1
  -4   2  24    4.62    3.40   1
  -4   2  25   10.05    7.23   1
  -4   2  25   -0.30    3.40   1
  -4   2  29  -14.98    7.59   1
  -4   2  31   -4.45    8.10   1
  -4   3 -30   -7.51    7.01   1
  -4   3 -29   10.30    7.25   1
  -4   3 -28    4.62    6.49   1
  -4   3 -27    0.77    6.41   1
  -4   3 -26   10.76   11.41   1
  -4   3 -26    2.72    6.40   1
  -4   3 -25    0.32    6.01   1
  -4   3 -25   13.03    8.95   1
  -4   3 -24   -2.04    6.43   1
  -4   3 -24  -18.58    9.31   1
  -4   3 -23    7.18    8.52   1
  -4   3 -23    8.35    6.65   1
  -4   3 -22   34.11    8.29   1
  -4   3 -21   52.13    8.95   1
  -4   3 -20   13.62    7.82   1
  -4   3 -19   -5.20    6.34   1
  -4   3 -19    6.81    7.62   1
  -4   3 -18   24.40    7.71   1
  -4   3 -17   33.64    7.54   1
  -4   3 -16    4.12    5.77   1
  -4   3 -16    0.35    6.30   1
  -4   3 -15   -2.50    5.94   1
  -4   3 -15   -0.18    5.50   1
  -4   3 -14   21.53    5.48   1
  -4   3 -13   -3.72    5.13   1
  -4   3 -13    8.94    5.62   1
  -4   3 -12    3.92    5.31   1
  -4   3 -12   10.56    5.59   1
  -4   3 -11    8.82    5.11   1
  -4   3 -10    1.66    4.90   1
  -4   3  -7    4.49    4.96   1
  -4   3  -6    7.51    4.82   1
  -4   3  -3    3.76    4.46   1
  -4   3  -2   -6.76    4.73   1
  -4   3   0    6.35    4.13   1
  -4   3   0    3.69    2.92   1
  -4   3   1   33.52    4.28   1
  -4   3   2    1.72    2.91   1
  -4   3   3    4.12    3.13   1
  -4   3   4   44.36    4.40   1
  -4   3   5   70.73    5.05   1
  -4   3   6    9.49    3.08   1
  -4   3   7    8.53    3.62   1
  -4   3   8   24.60    3.87   1
  -4   3   9   16.16    3.62   1
  -4   3  10   -5.20    3.28   1
  -4   3  11    5.76    3.55   1
  -4   3  12   19.71    4.62   1
  -4   3  13    3.96    3.86   1
  -4   3  16   -3.65    3.21   1
  -4   3  16   -1.37    4.12   1
  -4   3  17   28.73    3.54   1
  -4   3  18   16.08    4.81   1
  -4   3  18    9.30    3.05   1
  -4   3  19   -4.37    5.06   1
  -4   3  19    5.06    2.92   1
  -4   3  20   12.82    5.66   1
  -4   3  20   12.04    3.05   1
  -4   3  21   34.57    3.76   1
  -4   3  22   29.81    3.60   1
  -4   3  22   35.76    6.70   1
  -4   3  23   13.32    3.14   1
  -4   3  23    5.52    5.69   1
  -4   3  24   -0.29    2.76   1
  -4   3  24    1.56    5.80   1
  -4   3  25    0.32    2.84   1
  -4   3  25   -1.77    6.92   1
  -4   3  26    0.09    6.40   1
  -4   3  27    5.29    7.50   1
  -4   3  28   11.56    8.02   1
  -4   3  29  -14.59    8.63   1
  -4   3  30   -3.84    8.19   1
  -4   3  31   14.82    9.55   1
  -4   4 -31    7.95    7.78   1
  -4   4 -30    9.99    7.33   1
  -4   4 -29    6.55    7.32   1
  -4   4 -28   -3.76    6.83   1
  -4   4 -27    0.32    6.67   1
  -4   4 -26   11.90    6.97   1
  -4   4 -25    8.94    6.70   1
  -4   4 -25  -11.63    9.89   1
  -4   4 -24   10.37    8.63   1
  -4   4 -24    8.64    7.11   1
  -4   4 -23   11.22    8.71   1
  -4   4 -22    9.67    6.47   1
  -4   4 -22    7.51    8.38   1
  -4   4 -21    6.25    7.50   1
  -4   4 -20   17.56    8.04   1
  -4   4 -20   11.22    6.43   1
  -4   4 -19   45.83    8.67   1
  -4   4 -18    9.24    6.26   1
  -4   4 -18   11.42    7.30   1
  -4   4 -17    9.12    6.28   1
  -4   4 -17    9.86    6.66   1
  -4   4 -16    8.35    6.53   1
  -4   4 -16    5.71    5.59   1
  -4   4 -15   10.76    6.56   1
  -4   4 -15    1.25    5.60   1
  -4   4 -13   23.23    6.65   1
  -4   4 -12   14.14    6.02   1
  -4   4 -11   10.76    5.05   1
  -4   4 -10   35.76    5.86   1
  -4   4  -9    5.11    4.38   1
  -4   4  -4   -1.00    4.40   1
  -4   4  -1    4.41    4.12   1
  -4   4   0    1.61    3.84   1
  -4   4   0    1.80    3.24   1
  -4   4   1    7.78    3.40   1
  -4   4   1    6.20    4.08   1
  -4   4   2    9.49    3.39   1
  -4   4   3   29.59    4.03   1
  -4   4   4    0.56    3.38   1
  -4   4   5   25.30    4.63   1
  -4   4   6   19.98    3.67   1
  -4   4   7   41.86    4.53   1
  -4   4   8   53.14    4.96   1
  -4   4   9   -1.28    3.23   1
  -4   4  10   46.24    5.30   1
  -4   4  11   16.65    4.00   1
  -4   4  12    2.99    4.29   1
  -4   4  13    5.95    4.10   1
  -4   4  14   30.36    4.96   1
  -4   4  15    2.66    4.14   1
  -4   4  16    8.64    5.17   1
  -4   4  16    1.69    2.70   1
  -4   4  17   -7.34    4.93   1
  -4   4  17    3.20    2.61   1
  -4   4  18    0.83    2.55   1
  -4   4  19   46.92    3.84   1
  -4   4  19   69.06    7.31   1
  -4   4  20   14.52    2.97   1
  -4   4  20   18.06    5.86   1
  -4   4  21   10.56    2.66   1
  -4   4  21    3.50    5.54   1
  -4   4  22   -0.50    5.96   1
  -4   4  22    9.06    2.53   1
  -4   4  23   11.29    5.98   1
  -4   4  23    3.76    2.52   1
  -4   4  24   -0.34    2.38   1
  -4   4  24   -4.12    6.33   1
  -4   4  25    4.67    6.65   1
  -4   4  26   12.60    7.74   1
  -4   4  27    1.80    7.29   1
  -4   4  28    4.41    7.39   1
  -4   4  30  -12.82    8.74   1
  -4   4  31   12.89    9.12   1
  -4   5 -30    1.04    7.67   1
  -4   5 -29   -1.54    6.75   1
  -4   5 -28    7.34    7.10   1
  -4   5 -26   -3.76    6.98   1
  -4   5 -24    4.88    6.23   1
  -4   5 -24    9.61    9.67   1
  -4   5 -23   -0.79    6.64   1
  -4   5 -23  -14.06    8.48   1
  -4   5 -22   12.04    7.01   1
  -4   5 -22   17.64    8.82   1
  -4   5 -21    3.65    6.76   1
  -4   5 -21    5.86    8.23   1
  -4   5 -20   71.91    9.67   1
  -4   5 -19    9.30    7.87   1
  -4   5 -18   50.13    7.08   1
  -4   5 -16    9.18    5.76   1
  -4   5 -16    3.03    6.72   1
  -4   5 -15    6.50    6.78   1
  -4   5 -14   15.84    6.85   1
  -4   5 -12    1.54    5.16   1
  -4   5 -10   -4.37    5.18   1
  -4   5  -9    9.06    5.18   1
  -4   5  -5    5.81    4.48   1
  -4   5   0   20.34    4.33   1
  -4   5   1    0.02    3.91   1
  -4   5   1    2.07    3.66   1
  -4   5   2   22.56    4.28   1
  -4   5   3   32.04    4.64   1
  -4   5   4   30.69    4.76   1
  -4   5   5    1.72    3.85   1
  -4   5   6   47.20    5.22   1
  -4   5   7    3.17    3.63   1
  -4   5   8    6.20    3.78   1
  -4   5   9    2.16    3.03   1
  -4   5   9    8.29    4.15   1
  -4   5  10    0.50    2.80   1
  -4   5  10    9.61    4.03   1
  -4   5  11   -6.10    4.00   1
  -4   5  11    4.24    3.42   1
  -4   5  12    6.10    4.54   1
  -4   5  13   14.44    5.32   1
  -4   5  14   29.70    5.67   1
  -4   5  15   13.62    5.24   1
  -4   5  16    0.38    2.34   1
  -4   5  16   -3.42    4.74   1
  -4   5  17   17.64    5.54   1
  -4   5  18   42.51    3.52   1
  -4   5  18   56.85    6.94   1
  -4   5  19   10.56    2.40   1
  -4   5  20   55.80    7.17   1
  -4   5  20   53.44    3.51   1
  -4   5  21    7.13    5.98   1
  -4   5  22   -1.80    5.84   1
  -4   5  23  -12.32    6.46   1
  -4   5  24    4.00    6.60   1
  -4   5  25    9.18    7.45   1
  -4   5  26   14.90    7.72   1
  -4   5  28    3.61    7.83   1
  -4   5  29    2.66    8.35   1
  -4   5  30   -4.33    8.49   1
  -4   6 -29   10.11    7.82   1
  -4   6 -27   -1.72    6.79   1
  -4   6 -26  -15.21    7.10   1
  -4   6 -25    0.53    6.34   1
  -4   6 -24   17.64   12.35   1
  -4   6 -24    1.77    5.99   1
  -4   6 -22    1.00    8.72   1
  -4   6 -22    4.54    6.05   1
  -4   6 -21   11.90    8.42   1
  -4   6 -21   -6.20    6.57   1
  -4   6 -20   10.11    6.61   1
  -4   6 -20   -8.64    8.41   1
  -4   6 -18    8.58    6.74   1
  -4   6 -17   13.18    7.33   1
  -4   6 -17   -0.23    5.51   1
  -4   6 -16    9.18    7.27   1
  -4   6 -15   -2.13    5.55   1
  -4   6 -11    4.24    4.66   1
  -4   6  -6   23.91    5.38   1
  -4   6  -3    3.57    4.42   1
  -4   6  -2    3.72    3.90   1
  -4   6  -1   31.92    5.20   1
  -4   6   0    4.37    3.85   1
  -4   6   0    5.66    4.09   1
  -4   6   1   30.58    5.09   1
  -4   6   2   -1.66    4.51   1
  -4   6   3    2.79    4.21   1
  -4   6   3    3.20    3.19   1
  -4   6   4   41.86    5.56   1
  -4   6   5    3.06    3.61   1
  -4   6   5    0.50    3.69   1
  -4   6   6   13.76    4.38   1
  -4   6   7   85.75    6.67   1
  -4   6   8   13.91    4.33   1
  -4   6   9   37.45    5.63   1
  -4   6  10   27.56    5.25   1
  -4   6  11    4.37    3.09   1
  -4   6  11   -0.88    4.19   1
  -4   6  12    1.64    4.30   1
  -4   6  12   -2.31    2.64   1
  -4   6  13    1.46    4.40   1
  -4   6  13    2.22    2.53   1
  -4   6  14   60.68    6.54   1
  -4   6  15    1.88    5.34   1
  -4   6  15    0.66    2.43   1
  -4   6  16    3.57    2.15   1
  -4   6  16    5.66    5.28   1
  -4   6  17   12.60    2.27   1
  -4   6  18   29.70    6.43   1
  -4   6  20    6.86    6.13   1
  -4   6  21    9.06    6.20   1
  -4   6  22   20.43    6.96   1
  -4   6  23   34.11    7.48   1
  -4   6  24    2.07    6.85   1
  -4   6  26  -13.03    8.45   1
  -4   6  27    2.46    7.72   1
  -4   6  28   -4.16    8.53   1
  -4   6  29   -1.85    8.98   1
  -4   6  30    8.53    8.76   1
  -4   7 -29    2.53    7.66   1
  -4   7 -28   -2.89    7.38   1
  -4   7 -27   10.82    7.50   1
  -4   7 -26   11.70    6.63   1
  -4   7 -25    4.04    6.91   1
  -4   7 -24    8.24    6.95   1
  -4   7 -23   -5.66   11.71   1
  -4   7 -23    7.62    6.51   1
  -4   7 -21   11.36    9.23   1
  -4   7 -20   20.43    8.23   1
  -4   7 -18   12.25    8.05   1
  -4   7 -18    5.81    6.56   1
  -4   7 -17   15.76    8.34   1
  -4   7 -17    6.50    5.81   1
  -4   7 -16    9.12    5.32   1
  -4   7 -13    9.06    5.24   1
  -4   7 -12    6.50    4.84   1
  -4   7 -10    2.62    5.12   1
  -4   7  -3    7.29    4.32   1
  -4   7  -1   45.29    5.92   1
  -4   7   0    5.11    3.80   1
  -4   7   0    4.58    4.37   1
  -4   7   1   39.82    5.43   1
  -4   7   2   32.15    5.33   1
  -4   7   3    1.00    4.30   1
  -4   7   4    5.02    4.57   1
  -4   7   5  121.44    8.38   1
  -4   7   6   48.86    4.75   1
  -4   7   8    2.34    4.31   1
  -4   7   9   36.36    5.43   1
  -4   7  10   -3.57    4.38   1
  -4   7  10    5.02    3.09   1
  -4   7  11   13.18    4.79   1
  -4   7  12    3.53    4.70   1
  -4   7  13    7.62    5.02   1
  -4   7  13    3.80    2.34   1
  -4   7  14   25.40    6.15   1
  -4   7  15    5.52    2.02   1
  -4   7  15    6.50    5.46   1
  -4   7  16    5.43    5.69   1
  -4   7  17    5.02    5.96   1
  -4   7  19   26.83    6.73   1
  -4   7  21   15.52    6.62   1
  -4   7  22   29.59    7.40   1
  -4   7  23   -9.12    7.37   1
  -4   7  24    5.02    7.62   1
  -4   7  25    1.28    7.53   1
  -4   7  26   17.98    7.97   1
  -4   7  27    5.11    8.99   1
  -4   7  28    5.24    8.15   1
  -4   7  29   10.50    9.27   1
  -4   8 -28   -1.08    7.34   1
  -4   8 -27    0.50    6.35   1
  -4   8 -26    9.00    7.20   1
  -4   8 -25    8.35    6.99   1
  -4   8 -23   -0.15    5.96   1
  -4   8 -22   13.18   11.83   1
  -4   8 -22    6.92    6.58   1
  -4   8 -21   -8.35    9.02   1
  -4   8 -21   -2.92    6.09   1
  -4   8 -19   13.10    8.54   1
  -4   8 -18   10.24    6.27   1
  -4   8 -17   -0.37    5.83   1
  -4   8 -16    7.62    5.24   1
  -4   8 -15   -4.88    5.53   1
  -4   8 -10   -2.07    4.95   1
  -4   8  -9    8.12    4.96   1
  -4   8  -7    1.80    4.42   1
  -4   8  -6   -2.46    4.14   1
  -4   8  -5    3.84    4.16   1
  -4   8  -4    5.34    4.25   1
  -4   8  -2   69.39    7.33   1
  -4   8  -1    0.71    4.79   1
  -4   8  -1    6.05    4.03   1
  -4   8   0    4.88    4.77   1
  -4   8   0    1.90    3.51   1
  -4   8   1    2.59    3.45   1
  -4   8   1   -0.20    4.78   1
  -4   8   2   60.53    7.16   1
  -4   8   3   27.67    5.68   1
  -4   8   4    5.71    4.73   1
  -4   8   4    2.72    3.56   1
  -4   8   5    5.66    3.43   1
  -4   8   5    0.21    4.54   1
  -4   8   6    0.40    4.80   1
  -4   8   7   20.07    5.29   1
  -4   8   8   21.72    5.41   1
  -4   8   9   11.76    2.95   1
  -4   8   9   18.49    5.16   1
  -4   8  10    0.74    2.44   1
  -4   8  10   12.32    4.91   1
  -4   8  11   29.27    3.14   1
  -4   8  11   31.92    6.22   1
  -4   8  12    0.77    2.09   1
  -4   8  12    4.00    5.16   1
  -4   8  13   12.46    5.58   1
  -4   8  13   13.84    2.23   1
  -4   8  14   27.25    2.30   1
  -4   8  14   35.05    6.87   1
  -4   8  15    7.73    5.78   1
  -4   8  17    8.24    5.97   1
  -4   8  18    3.57    5.90   1
  -4   8  20   16.32    6.87   1
  -4   8  21    5.57    7.13   1
  -4   8  22   -5.95    7.03   1
  -4   8  23    5.52    7.24   1
  -4   8  24   28.41    8.42   1
  -4   8  25    6.55    8.04   1
  -4   8  27    5.76    8.45   1
  -4   8  29    7.40    8.92   1
  -4   9 -28    4.16    7.38   1
  -4   9 -27    5.62    7.54   1
  -4   9 -26   -3.88    7.29   1
  -4   9 -25    6.86    6.92   1
  -4   9 -23   10.56    7.22   1
  -4   9 -22   11.63    7.02   1
  -4   9 -21   -1.90    6.04   1
  -4   9 -20   -5.71    6.41   1
  -4   9 -19   10.37    6.12   1
  -4   9 -16    6.86    5.87   1
  -4   9 -15    1.02    5.88   1
  -4   9 -14   15.84    5.89   1
  -4   9 -10    2.43    4.99   1
  -4   9  -9    3.42    4.92   1
  -4   9  -2    1.59    4.86   1
  -4   9  -1    4.00    4.84   1
  -4   9   0   17.31    5.66   1
  -4   9   1    5.52    5.45   1
  -4   9   2    2.28    5.01   1
  -4   9   3   13.47    3.82   1
  -4   9   3   12.39    5.35   1
  -4   9   4   14.90    3.86   1
  -4   9   4   16.97    5.77   1
  -4   9   5   74.65    7.26   1
  -4   9   5   70.22    5.03   1
  -4   9   6    6.30    3.31   1
  -4   9   6   -0.02    5.09   1
  -4   9   7   15.44    5.74   1
  -4   9   7   14.90    2.93   1
  -4   9   8   38.56    3.73   1
  -4   9   8   32.95    6.54   1
  -4   9   9    5.29    4.97   1
  -4   9   9    3.76    2.56   1
  -4   9  10   13.84    2.60   1
  -4   9  11    1.32    2.05   1
  -4   9  11    2.62    5.73   1
  -4   9  12   14.59    2.22   1
  -4   9  12   22.85    5.93   1
  -4   9  13   10.63    1.83   1
  -4   9  13   -1.37    5.22   1
  -4   9  14   19.54    6.19   1
  -4   9  16   21.81    6.35   1
  -4   9  17   37.70    7.25   1
  -4   9  19    6.40    6.88   1
  -4   9  20    4.20    6.97   1
  -4   9  21   10.30    7.25   1
  -4   9  22    7.90    7.42   1
  -4   9  23   -3.92    7.60   1
  -4   9  24  -13.99    8.60   1
  -4   9  25    0.79    8.17   1
  -4   9  27    0.55    8.51   1
  -4   9  28   -2.04    9.52   1
  -4  10 -27   15.76    8.26   1
  -4  10 -26   -0.94    7.49   1
  -4  10 -25   -9.73    7.30   1
  -4  10 -24    9.06    7.46   1
  -4  10 -22    6.55    6.96   1
  -4  10 -21    7.24    6.78   1
  -4  10 -20    5.20    6.38   1
  -4  10 -18   -8.24    5.91   1
  -4  10 -17   -6.25    6.10   1
  -4  10 -16   10.96    6.36   1
  -4  10 -14    4.97    5.49   1
  -4  10 -13    1.96    5.54   1
  -4  10 -12    3.31    5.13   1
  -4  10 -11    5.86    5.18   1
  -4  10 -10   -1.54    4.94   1
  -4  10  -8    5.71    4.73   1
  -4  10  -5   15.21    4.84   1
  -4  10  -4   22.85    4.88   1
  -4  10  -3    5.86    4.02   1
  -4  10  -3    4.54    5.50   1
  -4  10  -2    4.00    5.48   1
  -4  10  -2    2.19    3.76   1
  -4  10  -1   -0.03    5.13   1
  -4  10  -1   -0.30    3.62   1
  -4  10   0    2.82    5.34   1
  -4  10   0    1.06    3.98   1
  -4  10   1   -3.39    3.64   1
  -4  10   2   -1.77    5.48   1
  -4  10   2   13.10    3.48   1
  -4  10   3    5.71    3.25   1
  -4  10   3    7.18    5.20   1
  -4  10   4   16.81    3.44   1
  -4  10   4    5.15    5.08   1
  -4  10   5   14.36    5.68   1
  -4  10   6   -0.88    5.30   1
  -4  10   6    4.84    2.77   1
  -4  10   7    3.31    2.77   1
  -4  10   7    8.24    5.74   1
  -4  10   8    7.45    5.68   1
  -4  10   8    4.37    2.68   1
  -4  10   9    0.86    5.15   1
  -4  10   9   -0.59    2.40   1
  -4  10  10    1.99    5.47   1
  -4  10  10    6.35    2.37   1
  -4  10  11   13.47    2.42   1
  -4  10  12    2.69    5.77   1
  -4  10  14   -5.43    5.78   1
  -4  10  15    1.28    5.99   1
  -4  10  17    9.99    6.95   1
  -4  10  18    8.41    6.61   1
  -4  10  19  -10.96    7.48   1
  -4  10  20    6.40    7.29   1
  -4  10  21  -12.32    8.14   1
  -4  10  22   18.84    8.51   1
  -4  10  23   -9.42    8.10   1
  -4  10  24   -4.41    8.95   1
  -4  10  25    9.80    8.70   1
  -4  10  26    5.02    8.96   1
  -4  11 -26   -6.60    6.99   1
  -4  11 -25    5.24    7.97   1
  -4  11 -24   12.96    7.49   1
  -4  11 -23    9.61    7.50   1
  -4  11 -22    6.86    6.97   1
  -4  11 -21    8.01    6.85   1
  -4  11 -20    9.67    6.41   1
  -4  11 -18   -3.06    6.09   1
  -4  11 -15    6.76    5.93   1
  -4  11 -14    1.19    5.54   1
  -4  11 -13    8.88    5.60   1
  -4  11 -10    8.24    5.28   1
  -4  11  -8    4.84    4.84   1
  -4  11  -6   77.44    6.69   1
  -4  11  -5   14.67    4.67   1
  -4  11  -4   33.52    7.53   1
  -4  11  -4   39.44    5.15   1
  -4  11  -3   57.91    7.61   1
  -4  11  -3   51.41    5.45   1
  -4  11  -2   11.90    5.93   1
  -4  11  -2    2.56    3.94   1
  -4  11  -1    3.17    3.63   1
  -4  11  -1    5.52    6.11   1
  -4  11   0    6.15    3.87   1
  -4  11   0    6.86    5.92   1
  -4  11   1    5.71    6.02   1
  -4  11   1    7.84    3.64   1
  -4  11   2    5.48    3.46   1
  -4  11   3   60.53    7.62   1
  -4  11   3   35.88    4.19   1
  -4  11   4   36.36    4.34   1
  -4  11   4   31.92    6.55   1
  -4  11   5   15.05    6.05   1
  -4  11   5   -4.12    3.37   1
  -4  11   6   67.90    4.78   1
  -4  11   6   72.59    8.35   1
  -4  11   7   14.90    2.93   1
  -4  11   8    2.13    5.64   1
  -4  11   8    7.45    2.68   1
  -4  11   9   19.45    2.91   1
  -4  11   9   31.70    6.42   1
  -4  11  10    0.45    2.25   1
  -4  11  10   -0.32    5.65   1
  -4  11  11   13.10    6.30   1
  -4  11  11   11.49    2.17   1
  -4  11  13    0.56    5.68   1
  -4  11  14    2.62    5.99   1
  -4  11  15    7.73    6.12   1
  -4  11  17    4.16    6.65   1
  -4  11  18    1.19    6.63   1
  -4  11  19   16.89    7.81   1
  -4  11  20   17.56    8.04   1
  -4  11  21   16.40    8.42   1
  -4  11  22   14.21    8.14   1
  -4  11  23   11.90    8.69   1
  -4  11  26    1.82    9.61   1
  -4  12 -25  -13.54    8.24   1
  -4  12 -24  -10.43    7.82   1
  -4  12 -23   13.76    8.09   1
  -4  12 -22   10.56    7.67   1
  -4  12 -21    5.24    6.96   1
  -4  12 -20  -11.90    7.11   1
  -4  12 -19    6.15    6.00   1
  -4  12 -16    0.10    5.95   1
  -4  12 -15   -2.96    6.05   1
  -4  12 -13    4.41    5.33   1
  -4  12 -12    8.01    5.15   1
  -4  12  -7    1.74    5.07   1
  -4  12  -6    9.80    4.95   1
  -4  12  -5   10.56    7.41   1
  -4  12  -5    8.07    4.66   1
  -4  12  -4   19.10    4.89   1
  -4  12  -4   10.89    6.93   1
  -4  12  -3   48.02    8.04   1
  -4  12  -3   44.36    5.59   1
  -4  12  -2   34.11    4.91   1
  -4  12  -2   43.56    7.92   1
  -4  12  -1   12.74    4.28   1
  -4  12  -1   17.14    6.79   1
  -4  12   0   -0.07    3.39   1
  -4  12   0    6.60    6.37   1
  -4  12   1   14.67    6.82   1
  -4  12   1    9.49    4.00   1
  -4  12   2   32.72    4.69   1
  -4  12   2   25.40    7.06   1
  -4  12   3   38.19    4.57   1
  -4  12   3   40.45    7.38   1
  -4  12   4    3.96    6.29   1
  -4  12   4   12.46    3.74   1
  -4  12   5    0.72    6.27   1
  -4  12   5   -3.53    3.27   1
  -4  12   6   -0.22    5.78   1
  -4  12   6    9.12    2.84   1
  -4  12   7   -0.44    5.90   1
  -4  12   7    5.15    2.68   1
  -4  12   8    7.18    2.73   1
  -4  12   8   -2.79    6.48   1
  -4  12   9   26.73    7.03   1
  -4  12   9   24.70    3.08   1
  -4  12  10    3.69    2.34   1
  -4  12  11    3.35    2.09   1
  -4  12  11   -1.93    6.20   1
  -4  12  12    1.12    6.40   1
  -4  12  13    2.40    6.11   1
  -4  12  14    9.42    6.32   1
  -4  12  17    5.38    6.91   1
  -4  12  18    8.58    7.56   1
  -4  12  19   -0.44    7.19   1
  -4  12  20    9.24    8.27   1
  -4  12  21  -11.29    8.13   1
  -4  12  25  -13.03   10.11   1
  -4  13 -24    3.42    7.47   1
  -4  13 -23    8.88    7.57   1
  -4  13 -21    4.97    7.85   1
  -4  13 -20   -2.53    6.58   1
  -4  13 -18    6.30    6.93   1
  -4  13 -17   -4.04    6.47   1
  -4  13 -16    0.72    6.19   1
  -4  13 -15   -5.90    6.12   1
  -4  13 -14    5.71    5.78   1
  -4  13 -13   -0.66    5.73   1
  -4  13 -12   10.63    5.35   1
  -4  13 -11    4.88    5.35   1
  -4  13 -10   23.43    6.10   1
  -4  13  -9    7.13    5.29   1
  -4  13  -6    0.07    4.33   1
  -4  13  -6   -2.10    7.69   1
  -4  13  -5   33.41    8.21   1
  -4  13  -5   41.09    5.90   1
  -4  13  -4   35.28    5.46   1
  -4  13  -4   46.51    8.59   1
  -4  13  -3   34.34    7.85   1
  -4  13  -2    1.37    6.74   1
  -4  13  -1    1.44    3.82   1
  -4  13  -1  -11.02    7.24   1
  -4  13   0    2.96    3.58   1
  -4  13   0   -0.55    6.57   1
  -4  13   1    3.80    4.02   1
  -4  13   1   13.99    6.96   1
  -4  13   2    7.24    6.67   1
  -4  13   2    6.50    3.88   1
  -4  13   3   28.41    4.37   1
  -4  13   3   14.59    6.95   1
  -4  13   4   28.09    4.13   1
  -4  13   5   47.33    4.68   1
  -4  13   5   41.22    7.83   1
  -4  13   6   -2.04    6.86   1
  -4  13   6    0.94    2.87   1
  -4  13   7    9.73    3.12   1
  -4  13   7   -0.40    6.70   1
  -4  13   8    4.62    2.71   1
  -4  13   8    3.39    6.66   1
  -4  13   9   -2.46    2.64   1
  -4  13   9   -5.62    6.59   1
  -4  13  10   11.42    2.84   1
  -4  13  10   13.76    6.60   1
  -4  13  12    7.34    6.29   1
  -4  13  13    6.40    6.73   1
  -4  13  14    1.61    6.68   1
  -4  13  15   -6.15    7.09   1
  -4  13  16   -1.23    7.30   1
  -4  13  17    5.02    7.30   1
  -4  13  18   -6.86    7.76   1
  -4  13  19    5.29    8.10   1
  -4  13  20   11.36    8.22   1
  -4  13  21  -10.82    9.15   1
  -4  13  23  -13.10    9.85   1
  -4  14 -22   -4.97    7.67   1
  -4  14 -21    2.46    7.07   1
  -4  14 -20    6.81    7.20   1
  -4  14 -19   -6.66    7.02   1
  -4  14 -18    2.46    6.59   1
  -4  14 -17    3.24    6.34   1
  -4  14 -16   -2.76    6.34   1
  -4  14 -15   -6.15    6.35   1
  -4  14 -14    4.37    5.81   1
  -4  14 -12   -0.72    5.51   1
  -4  14 -11    6.30    5.62   1
  -4  14 -10   24.50    6.24   1
  -4  14  -9   13.18    5.81   1
  -4  14  -8    8.82    5.05   1
  -4  14  -7   23.43    5.42   1
  -4  14  -5    7.73    4.84   1
  -4  14  -4    0.16    7.36   1
  -4  14  -4   -1.30    4.22   1
  -4  14  -3    2.34    6.58   1
  -4  14  -3   -0.22    4.13   1
  -4  14  -2    5.02    6.85   1
  -4  14  -2   12.32    4.28   1
  -4  14  -1   13.03    7.29   1
  -4  14  -1   14.14    4.36   1
  -4  14   0   17.72    4.29   1
  -4  14   0   12.39    7.39   1
  -4  14   1   12.46    7.77   1
  -4  14   2    5.02    3.94   1
  -4  14   2   -0.38    6.91   1
  -4  14   3    0.85    3.64   1
  -4  14   3    0.64    7.04   1
  -4  14   4    8.12    7.35   1
  -4  14   4    4.62    3.23   1
  -4  14   5   10.69    3.79   1
  -4  14   5    4.75    7.41   1
  -4  14   6   16.97    7.09   1
  -4  14   6    8.58    3.40   1
  -4  14   7   13.76    3.64   1
  -4  14   7   16.65    7.10   1
  -4  14   8    6.81    3.34   1
  -4  14   8    1.74    6.86   1
  -4  14   9    1.96    6.86   1
  -4  14   9    4.45    2.83   1
  -4  14  10   12.04    6.94   1
  -4  14  11   15.68    6.97   1
  -4  14  15  -12.74    7.50   1
  -4  14  16    9.06    8.01   1
  -4  14  17   -7.18    7.93   1
  -4  14  18   11.70    9.10   1
  -4  14  19    8.70    8.67   1
  -4  14  20   14.06    9.45   1
  -4  14  21   18.75   10.31   1
  -4  14  22    8.12   10.20   1
  -4  15 -20    0.02    6.59   1
  -4  15 -19   -4.33    6.78   1
  -4  15 -18    6.81    6.73   1
  -4  15 -17    1.06    6.63   1
  -4  15 -16    5.76    6.58   1
  -4  15 -15   -1.96    6.47   1
  -4  15 -14   -5.86    5.76   1
  -4  15 -13   13.69    6.14   1
  -4  15 -12   -5.29    5.70   1
  -4  15 -11    4.16    5.39   1
  -4  15 -10    0.32    5.26   1
  -4  15  -9    9.12    5.44   1
  -4  15  -8    7.08    5.37   1
  -4  15  -7    7.95    8.12   1
  -4  15  -7   -1.64    4.81   1
  -4  15  -6    7.90    8.43   1
  -4  15  -5    6.60    5.04   1
  -4  15  -5   12.18    7.75   1
  -4  15  -4    5.11    4.70   1
  -4  15  -4    4.93    7.95   1
  -4  15  -3   17.64    8.40   1
  -4  15  -3    5.48    4.26   1
  -4  15  -2    6.00    7.30   1
  -4  15  -2    9.12    4.29   1
  -4  15  -1    9.67    4.73   1
  -4  15  -1    4.75    7.19   1
  -4  15   0    7.95    4.57   1
  -4  15   0   10.11    7.63   1
  -4  15   1    5.76    4.42   1
  -4  15   1   11.90    8.14   1
  -4  15   2    9.49    7.82   1
  -4  15   3   -7.24    7.21   1
  -4  15   3    7.45    3.93   1
  -4  15   4   26.52    8.45   1
  -4  15   4    9.99    3.73   1
  -4  15   5    1.72    7.65   1
  -4  15   5    2.43    3.62   1
  -4  15   6   -1.74    3.43   1
  -4  15   6   14.59    7.56   1
  -4  15   7    1.06    3.42   1
  -4  15   7    7.73    7.17   1
  -4  15   8    8.76    3.20   1
  -4  15   9    6.55    2.87   1
  -4  15  10    0.61    2.62   1
  -4  15  11    0.05    6.97   1
  -4  15  12   -0.13    7.60   1
  -4  15  13    5.76    8.30   1
  -4  15  14   10.43    8.46   1
  -4  15  15   26.11    8.89   1
  -4  15  16    5.15    8.76   1
  -4  15  17   -3.03    8.73   1
  -4  15  18   -0.25    8.15   1
  -4  15  20    0.48    9.05   1
  -4  16 -18    0.76    7.05   1
  -4  16 -17    5.15    6.49   1
  -4  16 -16   16.73    7.28   1
  -4  16 -15   -3.57    6.77   1
  -4  16 -14    6.35    6.80   1
  -4  16 -13    1.96    6.58   1
  -4  16 -12    1.00    6.14   1
  -4  16 -11    4.71    5.90   1
  -4  16 -10    1.54    5.88   1
  -4  16  -9    0.98    5.27   1
  -4  16  -8    5.43    5.78   1
  -4  16  -7   -1.06    5.27   1
  -4  16  -6   10.96    8.21   1
  -4  16  -6    5.57    5.19   1
  -4  16  -5   -3.28    8.91   1
  -4  16  -5    1.14    4.90   1
  -4  16  -4    6.00    8.33   1
  -4  16  -4    8.76    5.09   1
  -4  16  -3   11.42    4.66   1
  -4  16  -3    8.64    8.29   1
  -4  16  -2    4.28    4.55   1
  -4  16  -2   -1.93    8.28   1
  -4  16  -1    0.56    4.78   1
  -4  16  -1    0.09    7.39   1
  -4  16   0    7.40    4.79   1
  -4  16   0   -5.43    7.92   1
  -4  16   1    0.67    7.56   1
  -4  16   1   -1.32    4.21   1
  -4  16   2   -6.40    4.50   1
  -4  16   2   -5.76    8.26   1
  -4  16   3    8.76    8.05   1
  -4  16   3   11.83    4.47   1
  -4  16   4    8.53    8.06   1
  -4  16   4    2.40    4.22   1
  -4  16   5    8.76    4.26   1
  -4  16   5    1.66    7.89   1
  -4  16   6    8.53    8.06   1
  -4  16   6    9.49    3.76   1
  -4  16   7   -8.41    8.24   1
  -4  16   7   -2.31    3.50   1
  -4  16   8    8.24    3.50   1
  -4  16   8   -0.09    7.96   1
  -4  16   9    6.05    7.72   1
  -4  16  10    1.17    7.91   1
  -4  16  12    3.06    7.56   1
  -4  16  13    9.00    8.88   1
  -4  16  14    5.20    8.44   1
  -4  16  15    2.62    8.59   1
  -4  16  16   -6.40    9.16   1
  -4  16  18  -21.07    9.27   1
  -4  17 -16   -8.76    8.05   1
  -4  17 -15   11.70    7.46   1
  -4  17 -14   -4.04    7.24   1
  -4  17 -13   -0.64    6.53   1
  -4  17 -12    7.67    7.15   1
  -4  17 -11   -2.16    6.26   1
  -4  17 -10    1.90    6.21   1
  -4  17  -9   -1.04    5.83   1
  -4  17  -8    3.96    5.77   1
  -4  17  -7    0.72    5.25   1
  -4  17  -6    3.24    6.01   1
  -4  17  -5   13.47    5.65   1
  -4  17  -4    4.37    9.32   1
  -4  17  -4   14.06    5.32   1
  -4  17  -3   21.34    9.06   1
  -4  17  -3    9.42    5.53   1
  -4  17  -2    2.56    9.18   1
  -4  17  -2    6.30    5.47   1
  -4  17  -1   -4.88    8.80   1
  -4  17  -1    5.38    5.34   1
  -4  17   0    6.71    5.18   1
  -4  17   0   -6.40    7.69   1
  -4  17   1    2.04    4.55   1
  -4  17   1   -7.34    8.78   1
  -4  17   2    0.76    8.23   1
  -4  17   3   10.63    8.02   1
  -4  17   4   10.69    8.70   1
  -4  17   4    3.50    3.74   1
  -4  17   5   -1.00    7.78   1
  -4  17   5    4.41    4.12   1
  -4  17   6    0.61    3.76   1
  -4  17   6    4.20    7.91   1
  -4  17   7    1.66    7.33   1
  -4  17   8    5.20    8.39   1
  -4  17   9   -6.45    8.89   1
  -4  17  10  -13.69    9.40   1
  -4  17  11   -5.15    8.76   1
  -4  17  13   -9.36    9.30   1
  -4  17  14   -0.40    9.16   1
  -4  17  15   -8.88    9.36   1
  -4  18 -13    8.24    7.00   1
  -4  18 -12  -10.56    7.02   1
  -4  18 -11    4.88    6.67   1
  -4  18 -10    7.29    6.43   1
  -4  18  -9    5.29    6.35   1
  -4  18  -8   23.04    6.82   1
  -4  18  -7    4.97    5.98   1
  -4  18  -6    4.37    6.19   1
  -4  18  -5   10.89    6.40   1
  -4  18  -4   12.60    5.82   1
  -4  18  -2   -6.05    9.30   1
  -4  18  -2   -5.43    5.41   1
  -4  18  -1    2.76    9.50   1
  -4  18  -1   -5.29    5.20   1
  -4  18   1    4.75    4.93   1
  -4  18   1   -2.34    9.88   1
  -4  18   2   -9.24    9.55   1
  -4  18   2    4.28    5.26   1
  -4  18   3   -2.40    4.53   1
  -4  18   3  -12.53    9.27   1
  -4  18   4    1.00    4.92   1
  -4  18   4  -16.48    9.83   1
  -4  18   6    0.96    7.90   1
  -4  18   7   25.10    9.52   1
  -4  18   8    1.04    9.24   1
  -4  18   9    0.03    8.64   1
  -4  18  10   -3.80    9.94   1
  -4  18  12    6.76   10.40   1
  -4  19  -8   -2.53    6.87   1
  -4  19  -7   -0.01    7.09   1
  -4  19  -6    7.40    6.42   1
  -4  19  -5    6.35    5.95   1
  -4  19  -4   10.37    6.70   1
  -4  19  -3   13.62    6.49   1
  -4  19  -2   -3.69    6.03   1
  -4  19  -1   -2.31    5.53   1
  -4  19   0   -0.22    9.08   1
  -4  19   0    7.40    5.33   1
  -4  19   1    9.12    5.98   1
  -4  19   3    9.00    9.90   1
  -3 -20 -12    6.97    8.82   1
  -3 -20 -11    3.06    9.20   1
  -3 -19 -16  -10.69   11.31   1
  -3 -19 -12    8.53    8.41   1
  -3 -19 -11   -1.23    7.90   1
  -3 -19 -10   16.16    7.56   1
  -3 -18 -18    9.86   12.25   1
  -3 -18 -17  -10.43    9.82   1
  -3 -18 -16   -8.53    8.76   1
  -3 -18 -14    7.95    9.02   1
  -3 -18 -13   -2.13    8.12   1
  -3 -18 -12    5.86    8.66   1
  -3 -18 -11   22.47    7.30   1
  -3 -18 -10   16.65    7.02   1
  -3 -18  -9    7.84    6.44   1
  -3 -18  -8    1.74    5.89   1
  -3 -17 -19   -0.06    9.76   1
  -3 -17 -18   -3.20    8.99   1
  -3 -17 -17    9.55    9.15   1
  -3 -17 -16    4.33    7.95   1
  -3 -17 -14    1.96    8.04   1
  -3 -17 -13    3.92    7.56   1
  -3 -17 -12   10.76    7.08   1
  -3 -17 -11   10.11    7.31   1
  -3 -17 -10   -5.66    6.14   1
  -3 -17  -9    8.64    5.88   1
  -3 -17  -8   -0.02    5.93   1
  -3 -17  -7    7.24    5.97   1
  -3 -16 -21   17.56   11.73   1
  -3 -16 -20    6.60    9.46   1
  -3 -16 -19   -5.95    8.49   1
  -3 -16 -17   -6.05    8.36   1
  -3 -16 -16    7.34    7.43   1
  -3 -16 -14    4.84    7.04   1
  -3 -16 -13   -9.99    6.51   1
  -3 -16 -12    9.67    6.47   1
  -3 -16 -11    1.93    6.78   1
  -3 -16 -10   -4.62    6.36   1
  -3 -16  -9   -4.00    6.04   1
  -3 -16  -8    3.13    5.91   1
  -3 -16  -7   10.56    5.07   1
  -3 -16  -6    7.67    5.71   1
  -3 -15 -22   18.92   11.40   1
  -3 -15 -20   -9.99    8.22   1
  -3 -15 -19    5.43    8.15   1
  -3 -15 -18   -0.03    7.22   1
  -3 -15 -17   11.36    7.28   1
  -3 -15 -16    1.39    8.17   1
  -3 -15 -14    6.92    6.26   1
  -3 -15 -13   -3.13    5.98   1
  -3 -15 -12    4.37    6.60   1
  -3 -15 -11   14.06    5.77   1
  -3 -15 -10    3.03    5.36   1
  -3 -15  -9    6.35    5.80   1
  -3 -15  -8    2.92    5.47   1
  -3 -15  -7   -6.66    4.85   1
  -3 -15  -6   13.84    5.43   1
  -3 -15  -5   16.08    5.21   1
  -3 -14 -27   10.63    8.61   1
  -3 -14 -26    0.46    7.64   1
  -3 -14 -23    5.86   10.99   1
  -3 -14 -22   -3.13    8.99   1
  -3 -14 -21    5.76    8.35   1
  -3 -14 -20    7.84    8.74   1
  -3 -14 -18    5.81    7.76   1
  -3 -14 -17   -2.25    6.36   1
  -3 -14 -16   -1.28    6.06   1
  -3 -14 -14   -4.62    5.68   1
  -3 -14 -13    2.28    5.13   1
  -3 -14 -11    9.00    5.34   1
  -3 -14 -10   16.89    5.43   1
  -3 -14  -9   24.30    5.52   1
  -3 -14  -7   11.09    4.80   1
  -3 -14  -6    3.80    4.95   1
  -3 -14  -5    7.90    4.89   1
  -3 -14  -4   14.14    4.44   1
  -3 -14   7   -1.37    4.63   1
  -3 -14   8   32.38    6.94   1
  -3 -14   9   33.87    6.17   1
  -3 -14  10    5.48    5.66   1
  -3 -14  11   18.49    5.76   1
  -3 -14  12    2.66    6.06   1
  -3 -14  13   16.65    6.85   1
  -3 -13 -28   10.82    7.90   1
  -3 -13 -27    8.64    7.88   1
  -3 -13 -26   -4.62    7.48   1
  -3 -13 -25   -7.34    7.53   1
  -3 -13 -24   11.29   10.21   1
  -3 -13 -23   -5.06    9.22   1
  -3 -13 -22   -0.25    9.30   1
  -3 -13 -21    7.73    8.17   1
  -3 -13 -19    3.76    7.10   1
  -3 -13 -17   -8.94    7.00   1
  -3 -13 -16   -4.24    5.93   1
  -3 -13 -15   -9.06    5.90   1
  -3 -13 -14   -0.31    5.04   1
  -3 -13 -13   20.79    5.75   1
  -3 -13 -12   -1.56    5.33   1
  -3 -13 -11    3.20    4.76   1
  -3 -13 -10   24.50    5.35   1
  -3 -13  -9    4.20    5.29   1
  -3 -13  -7   13.76    4.97   1
  -3 -13  -6   13.84    4.84   1
  -3 -13  -5   17.64    5.12   1
  -3 -13  -4   13.47    4.04   1
  -3 -13   4   15.92    6.46   1
  -3 -13   5   26.63    6.09   1
  -3 -13   7    6.20    5.63   1
  -3 -13   8   18.06    5.95   1
  -3 -13   9   12.18    6.07   1
  -3 -13  10   20.43    5.79   1
  -3 -13  11    6.92    5.58   1
  -3 -13  12    4.41    5.71   1
  -3 -13  13   11.29    5.64   1
  -3 -13  14    2.07    5.67   1
  -3 -13  15    9.61    5.77   1
  -3 -13  16   -1.85    6.09   1
  -3 -13  17   20.43    8.05   1
  -3 -12 -29    7.45    8.95   1
  -3 -12 -28    5.20    7.30   1
  -3 -12 -27  -10.69    7.59   1
  -3 -12 -26    0.56    6.69   1
  -3 -12 -25    0.27    7.55   1
  -3 -12 -25   -0.44   11.09   1
  -3 -12 -24   -5.52    8.98   1
  -3 -12 -23   11.36    8.36   1
  -3 -12 -22   -1.74    8.08   1
  -3 -12 -21   10.96    7.68   1
  -3 -12 -19   -0.48    6.54   1
  -3 -12 -17    5.81    6.12   1
  -3 -12 -16   -1.37    5.48   1
  -3 -12 -14    6.81    5.74   1
  -3 -12 -12    0.85    5.67   1
  -3 -12 -11   32.83    5.73   1
  -3 -12 -10   20.79    4.92   1
  -3 -12  -8    2.25    3.90   1
  -3 -12  -6   -1.44    3.98   1
  -3 -12  -5    6.45    3.96   1
  -3 -12  -4   23.43    4.84   1
  -3 -12  -3    5.48    3.79   1
  -3 -12   5    4.20    5.49   1
  -3 -12   6    6.50    5.41   1
  -3 -12   7   21.90    5.99   1
  -3 -12   8    7.67    5.76   1
  -3 -12   9   16.97    5.85   1
  -3 -12  10   11.63    6.14   1
  -3 -12  11   49.28    7.02   1
  -3 -12  12   -2.50    4.99   1
  -3 -12  13    5.62    5.50   1
  -3 -12  14    3.57    5.33   1
  -3 -12  16    3.50    5.16   1
  -3 -12  17   -3.10    5.63   1
  -3 -12  18   26.94    6.54   1
  -3 -12  19    4.58    6.03   1
  -3 -12  20   37.33    8.80   1
  -3 -11 -30   -1.32    7.27   1
  -3 -11 -29    1.12    7.87   1
  -3 -11 -28   11.63    8.12   1
  -3 -11 -27   -1.77    6.57   1
  -3 -11 -26    3.65    7.30   1
  -3 -11 -26   13.69   11.69   1
  -3 -11 -25   -2.79    7.41   1
  -3 -11 -25    5.62    8.06   1
  -3 -11 -24    5.52    6.96   1
  -3 -11 -24   -3.50    8.08   1
  -3 -11 -23   -5.11    7.77   1
  -3 -11 -22    8.35    7.57   1
  -3 -11 -21   15.92    7.74   1
  -3 -11 -20   12.46    7.27   1
  -3 -11 -19   13.62    7.08   1
  -3 -11 -18   -3.46    6.29   1
  -3 -11 -16    2.86    5.81   1
  -3 -11 -12   12.60    5.18   1
  -3 -11 -11   10.56    4.88   1
  -3 -11 -10   14.52    4.80   1
  -3 -11  -9    5.86    4.31   1
  -3 -11  -8    0.66    4.03   1
  -3 -11  -7   11.76    4.73   1
  -3 -11  -6   22.37    4.73   1
  -3 -11  -5    0.42    3.26   1
  -3 -11  -4   20.88    3.66   1
  -3 -11  -3   15.52    3.39   1
  -3 -11  -2    9.30    3.17   1
  -3 -11   7    5.38    5.29   1
  -3 -11   8    9.55    5.50   1
  -3 -11   9   15.76    5.72   1
  -3 -11  10    5.06    5.09   1
  -3 -11  11    5.86    4.99   1
  -3 -11  12   18.49    5.85   1
  -3 -11  13   14.21    5.81   1
  -3 -11  14    0.46    5.37   1
  -3 -11  15    7.51    5.26   1
  -3 -11  16    0.18    4.89   1
  -3 -11  17   12.82    5.73   1
  -3 -11  18   18.23    5.98   1
  -3 -11  19   -0.56    6.00   1
  -3 -11  21   14.29    6.35   1
  -3 -10 -31   -2.96    8.15   1
  -3 -10 -30   10.56    7.41   1
  -3 -10 -29   10.63    7.37   1
  -3 -10 -28    4.93    7.33   1
  -3 -10 -27   -7.40    7.02   1
  -3 -10 -26   -0.15    8.99   1
  -3 -10 -26   -9.24    7.24   1
  -3 -10 -25   -5.11    6.87   1
  -3 -10 -25   10.76    7.94   1
  -3 -10 -24   -6.71    6.84   1
  -3 -10 -24   -1.17    7.56   1
  -3 -10 -23    6.30    7.13   1
  -3 -10 -23   23.91    8.61   1
  -3 -10 -22   21.90    7.86   1
  -3 -10 -21    1.02    6.73   1
  -3 -10 -18   -2.59    5.73   1
  -3 -10 -17   -4.75    5.84   1
  -3 -10 -15    5.20    5.24   1
  -3 -10 -14    0.76    4.91   1
  -3 -10 -13    1.06    5.01   1
  -3 -10 -11    6.10    5.09   1
  -3 -10 -10   -4.08    4.77   1
  -3 -10  -9    2.72    4.22   1
  -3 -10  -7   21.16    4.05   1
  -3 -10  -6    2.19    3.34   1
  -3 -10  -5   -0.74    3.47   1
  -3 -10  -3   16.56    3.26   1
  -3 -10  -2   51.41    4.16   1
  -3 -10   8   -1.19    4.56   1
  -3 -10   9    7.24    5.22   1
  -3 -10  10   -0.79    4.93   1
  -3 -10  11    4.08    5.01   1
  -3 -10  13    0.36    5.23   1
  -3 -10  14    4.84    5.06   1
  -3 -10  17   -4.80    4.69   1
  -3 -10  19   46.38    6.67   1
  -3 -10  20   10.96    6.02   1
  -3 -10  21    7.34    5.64   1
  -3 -10  22   10.30    5.78   1
  -3 -10  24   20.16    7.00   1
  -3 -10  25    6.50    8.01   1
  -3  -9 -32   -4.58    7.40   1
  -3  -9 -31    5.15    7.90   1
  -3  -9 -30    1.02    7.45   1
  -3  -9 -29  -10.37    7.08   1
  -3  -9 -28   -2.34    7.22   1
  -3  -9 -27  -11.56    6.80   1
  -3  -9 -26    1.06    8.38   1
  -3  -9 -26   14.90    7.26   1
  -3  -9 -25   -4.93    8.13   1
  -3  -9 -25   -1.99    6.57   1
  -3  -9 -24    3.42    6.47   1
  -3  -9 -24   13.25    8.15   1
  -3  -9 -23    4.33    6.49   1
  -3  -9 -23    3.39    6.81   1
  -3  -9 -22   22.18    7.82   1
  -3  -9 -22   18.15    6.90   1
  -3  -9 -21    4.37    7.19   1
  -3  -9 -20    5.81    6.27   1
  -3  -9 -19    7.84    6.27   1
  -3  -9 -15    4.24    5.31   1
  -3  -9 -14    6.15    5.21   1
  -3  -9 -13    6.71    4.71   1
  -3  -9 -11    1.44    4.42   1
  -3  -9 -10    8.47    5.01   1
  -3  -9  -9    5.43    4.38   1
  -3  -9  -8    0.32    3.43   1
  -3  -9  -7   47.89    5.12   1
  -3  -9  -6   48.86    4.61   1
  -3  -9  -5   15.52    3.62   1
  -3  -9  -4   19.27    3.51   1
  -3  -9  -3    3.69    2.84   1
  -3  -9  -2    9.12    2.60   1
  -3  -9  -1   65.61    4.21   1
  -3  -9   8   -1.39    3.92   1
  -3  -9   9   10.30    4.62   1
  -3  -9  10    2.02    4.77   1
  -3  -9  11    5.62    4.65   1
  -3  -9  12    5.15    4.72   1
  -3  -9  13   13.99    5.16   1
  -3  -9  14    0.45    4.58   1
  -3  -9  15    4.24    4.82   1
  -3  -9  16   11.36    4.85   1
  -3  -9  17    3.53    4.93   1
  -3  -9  18    7.73    5.28   1
  -3  -9  19   -2.96    5.26   1
  -3  -9  23   19.62    5.67   1
  -3  -9  24    5.02    5.69   1
  -3  -9  25   -0.20    5.66   1
  -3  -9  26    8.12    6.27   1
  -3  -9  27   14.29    7.71   1
  -3  -8 -32   -0.18    7.42   1
  -3  -8 -31  -14.59    8.17   1
  -3  -8 -30   13.25    7.43   1
  -3  -8 -29    2.82    7.29   1
  -3  -8 -28   -6.05    6.74   1
  -3  -8 -27   14.59    9.02   1
  -3  -8 -27    9.36    7.04   1
  -3  -8 -26    4.04    6.59   1
  -3  -8 -26   -2.96    8.05   1
  -3  -8 -25   11.76    6.52   1
  -3  -8 -25    1.59    7.38   1
  -3  -8 -24    5.20    6.48   1
  -3  -8 -24    6.25    7.45   1
  -3  -8 -23    5.57    7.41   1
  -3  -8 -23  -12.39    6.90   1
  -3  -8 -22   18.75    7.01   1
  -3  -8 -22   -5.38    6.91   1
  -3  -8 -21   51.98    8.22   1
  -3  -8 -21   76.91    8.95   1
  -3  -8 -20   24.01    6.66   1
  -3  -8 -19   -1.39    5.64   1
  -3  -8 -18   12.11    6.33   1
  -3  -8 -17   -3.39    5.45   1
  -3  -8 -16    7.13    5.29   1
  -3  -8 -13    7.13    4.65   1
  -3  -8 -12   -4.16    4.32   1
  -3  -8 -10    5.86    3.97   1
  -3  -8  -9   28.62    4.49   1
  -3  -8  -8   57.30    5.15   1
  -3  -8  -7    6.97    3.54   1
  -3  -8  -6   11.90    3.31   1
  -3  -8  -5   40.96    4.35   1
  -3  -8  -4   80.64    5.03   1
  -3  -8  -3    1.10    2.44   1
  -3  -8  -2    8.88    2.44   1
  -3  -8  -1   52.71    3.48   1
  -3  -8   9   32.04    5.32   1
  -3  -8  10    5.62    4.55   1
  -3  -8  11   27.56    5.46   1
  -3  -8  12    4.33    4.58   1
  -3  -8  13   17.81    4.73   1
  -3  -8  14   28.62    5.35   1
  -3  -8  15    5.11    4.75   1
  -3  -8  17   13.47    5.06   1
  -3  -8  18   13.47    5.06   1
  -3  -8  19    7.29    5.08   1
  -3  -8  20   20.61    5.45   1
  -3  -8  21   64.48    6.75   1
  -3  -8  22   10.11    5.15   1
  -3  -8  23  -10.05    5.39   1
  -3  -8  24   -1.14    5.22   1
  -3  -8  25    1.02    5.47   1
  -3  -8  26    8.18    5.66   1
  -3  -8  27   -2.62    5.77   1
  -3  -8  28    7.02    5.99   1
  -3  -8  29   10.43    6.78   1
  -3  -7 -33    4.62    6.92   1
  -3  -7 -32    3.61    6.84   1
  -3  -7 -31    7.29    6.91   1
  -3  -7 -30    3.96    6.37   1
  -3  -7 -29   -3.92    6.61   1
  -3  -7 -28   16.89   11.26   1
  -3  -7 -28    5.38    6.36   1
  -3  -7 -27    2.59    8.15   1
  -3  -7 -27   -3.20    6.48   1
  -3  -7 -26   -7.73    8.84   1
  -3  -7 -26    9.99    6.95   1
  -3  -7 -25    2.22    6.02   1
  -3  -7 -25    3.92    7.44   1
  -3  -7 -24   -0.64    7.12   1
  -3  -7 -24    8.35    6.47   1
  -3  -7 -23   28.94    7.75   1
  -3  -7 -23   20.70    6.92   1
  -3  -7 -22   31.92    7.68   1
  -3  -7 -22   29.16    7.34   1
  -3  -7 -21    8.12    6.50   1
  -3  -7 -21   10.11    6.49   1
  -3  -7 -20   53.44    7.89   1
  -3  -7 -20   51.70    7.91   1
  -3  -7 -19   18.84    6.34   1
  -3  -7 -18   16.24    6.37   1
  -3  -7 -17    6.45    5.84   1
  -3  -7 -16   -0.92    5.18   1
  -3  -7 -15   -9.67    5.47   1
  -3  -7 -13   11.16    4.81   1
  -3  -7 -11    0.81    3.96   1
  -3  -7  -9    3.06    3.57   1
  -3  -7  -8   11.29    3.70   1
  -3  -7  -7   17.89    3.47   1
  -3  -7  -6   13.99    3.22   1
  -3  -7  -5  123.21    6.44   1
  -3  -7  -4    8.58    2.81   1
  -3  -7  -3  130.87    5.72   1
  -3  -7  -2   57.61    3.49   1
  -3  -7  -1   16.65    2.20   1
  -3  -7   0  131.56    5.05   1
  -3  -7  10   22.47    4.74   1
  -3  -7  11    3.13    4.64   1
  -3  -7  12   51.70    6.04   1
  -3  -7  13   12.32    4.49   1
  -3  -7  14   13.91    4.92   1
  -3  -7  15    3.28    4.49   1
  -3  -7  16    8.07    4.54   1
  -3  -7  18   19.18    4.99   1
  -3  -7  19   19.27    5.00   1
  -3  -7  20   40.96    5.89   1
  -3  -7  21    5.34    4.62   1
  -3  -7  22   42.38    5.60   1
  -3  -7  24    6.60    5.50   1
  -3  -7  25   -2.96    5.02   1
  -3  -7  26  -11.90    5.45   1
  -3  -7  28    3.92    5.62   1
  -3  -7  29    6.76    5.88   1
  -3  -7  30  -15.05    6.52   1
  -3  -6 -34    0.81    7.00   1
  -3  -6 -33    0.52    6.75   1
  -3  -6 -32   -3.88    6.46   1
  -3  -6 -31    1.23    6.35   1
  -3  -6 -30   11.70    7.18   1
  -3  -6 -29    6.25    6.35   1
  -3  -6 -28    4.58    9.03   1
  -3  -6 -28    6.55    6.66   1
  -3  -6 -27    7.13    6.73   1
  -3  -6 -27    6.20    7.52   1
  -3  -6 -26    2.34    6.40   1
  -3  -6 -26   12.53    8.14   1
  -3  -6 -25    5.02    7.35   1
  -3  -6 -24    8.01    7.02   1
  -3  -6 -24   12.46    6.14   1
  -3  -6 -23    6.71    6.84   1
  -3  -6 -23   10.63    6.59   1
  -3  -6 -22   28.84    6.98   1
  -3  -6 -22   20.79    6.84   1
  -3  -6 -21    9.73    6.68   1
  -3  -6 -21   17.06    6.36   1
  -3  -6 -20   10.50    6.03   1
  -3  -6 -20    6.76    5.72   1
  -3  -6 -19   18.06    6.46   1
  -3  -6 -19   27.04    6.45   1
  -3  -6 -18    1.74    5.78   1
  -3  -6 -17   -8.35    5.61   1
  -3  -6 -16   10.18    5.55   1
  -3  -6 -15   58.52    6.73   1
  -3  -6 -14   -4.58    4.75   1
  -3  -6 -13    1.46    4.38   1
  -3  -6 -12   21.53    4.83   1
  -3  -6 -11   10.30    4.37   1
  -3  -6 -10  107.74    7.06   1
  -3  -6  -9    3.53    3.46   1
  -3  -6  -8   -4.24    3.30   1
  -3  -6  -7   11.56    3.54   1
  -3  -6  -6  209.38    8.68   1
  -3  -6  -5   20.43    3.16   1
  -3  -6  -4    5.29    2.25   1
  -3  -6  -3   55.50    3.58   1
  -3  -6  -2   29.16    2.70   1
  -3  -6  -1   12.60    1.85   1
  -3  -6  11    5.06    4.01   1
  -3  -6  12   22.28    5.00   1
  -3  -6  13   13.32    4.16   1
  -3  -6  14    4.45    4.26   1
  -3  -6  15   36.60    5.20   1
  -3  -6  16    9.99    4.42   1
  -3  -6  17   -5.52    4.14   1
  -3  -6  19   26.01    5.00   1
  -3  -6  20    8.07    4.88   1
  -3  -6  21   -0.03    4.01   1
  -3  -6  23    3.76    4.42   1
  -3  -6  24   11.56    5.10   1
  -3  -6  25   -2.69    5.08   1
  -3  -6  26    2.76    5.11   1
  -3  -6  27    3.76    5.01   1
  -3  -6  28    3.69    5.11   1
  -3  -6  29   -0.79    5.70   1
  -3  -6  30    0.79    5.91   1
  -3  -6  31    0.23    6.18   1
  -3  -6  32    3.88    6.54   1
  -3  -6  33   -0.62    6.57   1
  -3  -5 -33   -1.25    6.38   1
  -3  -5 -32    8.29    7.14   1
  -3  -5 -31    8.94    6.58   1
  -3  -5 -30    3.76    6.95   1
  -3  -5 -29    1.49   11.52   1
  -3  -5 -29   -2.62    6.84   1
  -3  -5 -28    7.67    6.26   1
  -3  -5 -28   10.63    8.22   1
  -3  -5 -27    8.76    8.29   1
  -3  -5 -27    0.94    6.32   1
  -3  -5 -26   -9.42    6.45   1
  -3  -5 -26   13.69    7.99   1
  -3  -5 -25    5.66    7.38   1
  -3  -5 -25   -5.71    5.83   1
  -3  -5 -24    3.03    6.96   1
  -3  -5 -24    0.01    5.86   1
  -3  -5 -23   -0.32    6.25   1
  -3  -5 -23   -3.03    6.82   1
  -3  -5 -22   22.94    6.90   1
  -3  -5 -22   31.92    6.89   1
  -3  -5 -21   87.42    9.35   1
  -3  -5 -21   88.92    8.86   1
  -3  -5 -20   25.70    6.69   1
  -3  -5 -19   -5.24    5.91   1
  -3  -5 -19    4.45    6.12   1
  -3  -5 -18    8.24    5.80   1
  -3  -5 -18   16.81    6.40   1
  -3  -5 -17    0.38    5.67   1
  -3  -5 -16    9.18    5.70   1
  -3  -5 -15    7.45    5.13   1
  -3  -5 -14   16.40    5.10   1
  -3  -5 -13   11.22    4.89   1
  -3  -5 -12   44.36    5.59   1
  -3  -5 -11    7.02    4.77   1
  -3  -5 -10   57.15    5.59   1
  -3  -5  -5  113.64    5.76   1
  -3  -5  -4    1.85    2.18   1
  -3  -5  -3   29.27    2.70   1
  -3  -5  -2   16.73    2.13   1
  -3  -5  -1   21.72    2.14   1
  -3  -5  11    6.30    3.97   1
  -3  -5  12   51.12    5.29   1
  -3  -5  13   -1.02    3.90   1
  -3  -5  14   13.91    4.25   1
  -3  -5  15   17.98    4.58   1
  -3  -5  16    4.75    3.97   1
  -3  -5  18   12.82    4.22   1
  -3  -5  19    5.43    4.10   1
  -3  -5  20   10.63    4.43   1
  -3  -5  22   14.14    4.81   1
  -3  -5  23   -4.24    4.16   1
  -3  -5  24   -0.20    4.68   1
  -3  -5  25   -6.25    4.65   1
  -3  -5  26   -3.06    5.00   1
  -3  -5  28    3.31    5.28   1
  -3  -5  29    4.58    5.31   1
  -3  -5  30    7.95    5.70   1
  -3  -5  31    1.69    6.14   1
  -3  -5  32   -8.82    6.77   1
  -3  -5  33   -3.13    6.48   1
  -3  -4 -34    1.06    7.93   1
  -3  -4 -32    9.67    7.53   1
  -3  -4 -31    9.36    6.92   1
  -3  -4 -30    3.80    6.47   1
  -3  -4 -29   12.46    6.92   1
  -3  -4 -29    9.92   11.47   1
  -3  -4 -28    1.82    6.64   1
  -3  -4 -27    0.01    6.46   1
  -3  -4 -27   -2.40    8.22   1
  -3  -4 -26    1.04    5.98   1
  -3  -4 -26    1.10    7.48   1
  -3  -4 -25    7.34    6.34   1
  -3  -4 -25  -10.37    7.73   1
  -3  -4 -24    0.42    6.17   1
  -3  -4 -24    7.08    6.81   1
  -3  -4 -23    0.13    5.67   1
  -3  -4 -23   -2.46    6.75   1
  -3  -4 -22   24.21    6.89   1
  -3  -4 -22   25.81    7.62   1
  -3  -4 -21   26.11    7.26   1
  -3  -4 -21   14.82    6.39   1
  -3  -4 -20   39.69    6.80   1
  -3  -4 -20   33.29    7.27   1
  -3  -4 -19   53.88    7.49   1
  -3  -4 -19   67.57    7.56   1
  -3  -4 -18    7.08    5.75   1
  -3  -4 -17   15.92    5.99   1
  -3  -4 -17    9.73    5.93   1
  -3  -4 -16   30.14    6.37   1
  -3  -4 -16   20.43    5.79   1
  -3  -4 -15    3.28    5.10   1
  -3  -4 -13  118.59    8.06   1
  -3  -4 -12   29.05    4.96   1
  -3  -4 -11   22.56    4.66   1
  -3  -4 -10    0.17    4.07   1
  -3  -4  -9   59.91    5.42   1
  -3  -4  -8   11.97    3.67   1
  -3  -4  -7   13.84    3.42   1
  -3  -4  -6   14.82    7.31   1
  -3  -4  -3  194.60    7.25   1
  -3  -4  -2   41.60    2.97   1
  -3  -4  -1   47.89    2.77   1
  -3  -4  12   23.43    4.26   1
  -3  -4  13  122.77    7.31   1
  -3  -4  14   17.39    4.09   1
  -3  -4  15   -1.74    3.64   1
  -3  -4  16   19.62    4.16   1
  -3  -4  17    8.24    4.25   1
  -3  -4  18   16.32    4.20   1
  -3  -4  19   51.12    5.29   1
  -3  -4  20   28.09    4.88   1
  -3  -4  21   13.40    4.61   1
  -3  -4  23   -6.55    4.35   1
  -3  -4  24    5.34    4.11   1
  -3  -4  25    5.62    4.22   1
  -3  -4  26    1.39    4.41   1
  -3  -4  27    6.86    4.72   1
  -3  -4  28    2.37    5.51   1
  -3  -4  29    4.16    4.81   1
  -3  -4  30    9.18    5.21   1
  -3  -4  31   -1.10    5.48   1
  -3  -4  32   -2.07    5.67   1
  -3  -4  33    8.29    5.99   1
  -3  -3 -35    4.45    7.98   1
  -3  -3 -34  -11.97    7.54   1
  -3  -3 -33    2.16    6.97   1
  -3  -3 -32    3.06    7.11   1
  -3  -3 -31   -0.29    6.85   1
  -3  -3 -30   -4.75    6.89   1
  -3  -3 -29    8.35    6.76   1
  -3  -3 -29    6.40   11.13   1
  -3  -3 -28    0.77    8.08   1
  -3  -3 -28    6.86    6.65   1
  -3  -3 -27   11.02    6.71   1
  -3  -3 -27   -1.06    8.30   1
  -3  -3 -26   -1.28    7.73   1
  -3  -3 -26    1.21    6.27   1
  -3  -3 -25    3.57    6.05   1
  -3  -3 -24    5.76    5.86   1
  -3  -3 -24   12.18    7.68   1
  -3  -3 -23   66.10    8.62   1
  -3  -3 -23   58.52    7.96   1
  -3  -3 -22   49.56    8.31   1
  -3  -3 -22   40.07    6.96   1
  -3  -3 -21   41.09    7.82   1
  -3  -3 -21   26.42    6.58   1
  -3  -3 -19    2.34    5.45   1
  -3  -3 -19    2.62    5.86   1
  -3  -3 -18   33.64    6.84   1
  -3  -3 -18   36.00    5.88   1
  -3  -3 -17    6.71    5.70   1
  -3  -3 -17   15.44    5.74   1
  -3  -3 -16   22.85    5.83   1
  -3  -3 -16    4.84    5.46   1
  -3  -3 -15    0.83    4.97   1
  -3  -3 -15   -0.61    4.98   1
  -3  -3 -14   64.00    6.88   1
  -3  -3 -13    7.45    4.80   1
  -3  -3 -12   39.44    5.40   1
  -3  -3 -11    9.18    4.12   1
  -3  -3 -10   -4.58    4.15   1
  -3  -3  -9   12.74    4.07   1
  -3  -3  -7   33.52    4.52   1
  -3  -3  -6  112.78    6.16   1
  -3  -3  -5   15.05    2.95   1
  -3  -3  -4    1.99    2.68   1
  -3  -3  -2   97.42    4.54   1
  -3  -3  -1    6.66    1.96   1
  -3  -3  12   36.36    4.58   1
  -3  -3  13    8.64    3.65   1
  -3  -3  14   68.23    5.29   1
  -3  -3  15   16.56    3.74   1
  -3  -3  16    5.02    3.58   1
  -3  -3  17   15.44    3.77   1
  -3  -3  18   26.83    4.35   1
  -3  -3  20   15.92    4.23   1
  -3  -3  21   28.41    4.69   1
  -3  -3  22   42.77    4.97   1
  -3  -3  23   61.62    5.65   1
  -3  -3  24    2.76    4.45   1
  -3  -3  25    2.46    3.89   1
  -3  -3  26    5.38    4.45   1
  -3  -3  27   -2.25    4.41   1
  -3  -3  28    9.80    4.70   1
  -3  -3  31   -9.92    5.04   1
  -3  -3  32    2.89    5.03   1
  -3  -2 -35    4.75    7.37   1
  -3  -2 -34    3.39    6.96   1
  -3  -2 -33   -5.57    7.22   1
  -3  -2 -32    6.10    7.01   1
  -3  -2 -31   -0.30    6.73   1
  -3  -2 -30   11.22    6.97   1
  -3  -2 -29    4.49   10.35   1
  -3  -2 -28   -5.57    5.76   1
  -3  -2 -28   -3.80    7.99   1
  -3  -2 -27    9.30    8.17   1
  -3  -2 -27    7.90    6.41   1
  -3  -2 -26   -5.48    7.49   1
  -3  -2 -26    8.29    6.16   1
  -3  -2 -25    5.34    6.19   1
  -3  -2 -25    8.35    6.88   1
  -3  -2 -24   10.05    6.85   1
  -3  -2 -24    7.95    5.92   1
  -3  -2 -23    5.76    5.76   1
  -3  -2 -23   10.37    6.96   1
  -3  -2 -22   82.99    9.11   1
  -3  -2 -22   86.86    8.57   1
  -3  -2 -21   60.53    8.56   1
  -3  -2 -21   42.12    6.88   1
  -3  -2 -20   33.29    7.39   1
  -3  -2 -20   33.52    5.91   1
  -3  -2 -19   -2.86    5.34   1
  -3  -2 -19   -1.21    6.01   1
  -3  -2 -18   -1.49    5.15   1
  -3  -2 -18   18.32    6.51   1
  -3  -2 -17   21.07    5.51   1
  -3  -2 -17    7.84    5.77   1
  -3  -2 -16   18.92    5.92   1
  -3  -2 -16    8.94    5.26   1
  -3  -2 -15    3.65    5.00   1
  -3  -2 -15   -1.00    4.88   1
  -3  -2 -14   19.18    5.34   1
  -3  -2 -13   59.91    6.81   1
  -3  -2 -13   59.91    6.66   1
  -3  -2 -12  123.21    7.77   1
  -3  -2 -11    5.95    4.10   1
  -3  -2 -10   18.92    4.18   1
  -3  -2  -9   45.83    5.15   1
  -3  -2  -8   95.06    6.44   1
  -3  -2  -7   68.06    5.28   1
  -3  -2  -6   31.58    3.93   1
  -3  -2  -5   48.86    4.47   1
  -3  -2  -4  134.79    6.27   1
  -3  -2  -3  102.01    5.05   1
  -3  -2  -2    6.20    6.03   1
  -3  -2  -1  130.87    8.69   1
  -3  -2  11    2.53    2.00   1
  -3  -2  12  113.21    5.32   1
  -3  -2  13   58.06    4.88   1
  -3  -2  14   12.96    3.67   1
  -3  -2  14   15.05    3.34   1
  -3  -2  15   -1.69    3.07   1
  -3  -2  15   -0.42    2.94   1
  -3  -2  16    4.84    3.17   1
  -3  -2  16   17.64    3.53   1
  -3  -2  17    9.92    3.78   1
  -3  -2  18    6.71    3.42   1
  -3  -2  18   13.62    3.76   1
  -3  -2  19    1.37    3.88   1
  -3  -2  19    1.88    3.18   1
  -3  -2  20   31.81    4.17   1
  -3  -2  20   34.69    5.65   1
  -3  -2  21   57.15    6.05   1
  -3  -2  21   35.28    4.75   1
  -3  -2  22   92.35    7.50   1
  -3  -2  22   92.16    6.53   1
  -3  -2  23    8.64    3.82   1
  -3  -2  23   13.10    5.65   1
  -3  -2  24    0.86    3.52   1
  -3  -2  24    1.82    4.78   1
  -3  -2  25    7.51    4.11   1
  -3  -2  25    9.86    5.34   1
  -3  -2  26   10.50    5.96   1
  -3  -2  27    9.99    4.30   1
  -3  -2  28    5.02    5.87   1
  -3  -2  28    2.25    4.08   1
  -3  -2  29    5.66    4.81   1
  -3  -2  30   -1.06    4.39   1
  -3  -2  31    2.92    4.65   1
  -3  -2  32    3.57    5.29   1
  -3  -1 -35   -4.20    7.38   1
  -3  -1 -34   -1.49    7.30   1
  -3  -1 -33    6.55    7.17   1
  -3  -1 -32   -6.35    6.70   1
  -3  -1 -31    3.53    6.02   1
  -3  -1 -30    5.11    6.87   1
  -3  -1 -29  -11.49    6.98   1
  -3  -1 -29   14.36   10.54   1
  -3  -1 -28   -7.29    8.37   1
  -3  -1 -28    6.35    5.90   1
  -3  -1 -27   10.69    8.37   1
  -3  -1 -26   -7.24    7.48   1
  -3  -1 -26    2.02    5.91   1
  -3  -1 -25   18.15    7.84   1
  -3  -1 -23   38.94    7.49   1
  -3  -1 -22   19.45    7.59   1
  -3  -1 -21   39.06    7.88   1
  -3  -1 -20    1.82    5.37   1
  -3  -1 -20   11.16    6.68   1
  -3  -1 -19    1.44    5.83   1
  -3  -1 -19   11.22    5.23   1
  -3  -1 -18   10.05    5.58   1
  -3  -1 -17   24.01    6.08   1
  -3  -1 -17   23.81    5.47   1
  -3  -1 -16   43.96    6.63   1
  -3  -1 -16   34.46    6.10   1
  -3  -1 -15    5.81    5.06   1
  -3  -1 -15    0.53    4.61   1
  -3  -1 -14   17.81    5.49   1
  -3  -1 -13   41.73    5.94   1
  -3  -1 -13   29.48    5.86   1
  -3  -1 -12   14.82    4.62   1
  -3  -1 -12   15.68    5.31   1
  -3  -1 -11    4.62    4.21   1
  -3  -1 -11    5.57    4.44   1
  -3  -1 -10    4.41    3.99   1
  -3  -1  -9   -1.23    3.55   1
  -3  -1  -8    3.76    3.49   1
  -3  -1  -7   93.12    6.18   1
  -3  -1  -6   29.27    4.11   1
  -3  -1  -5  261.15   10.02   1
  -3  -1  -4   85.01    4.98   1
  -3  -1  -3   10.11    2.54   1
  -3  -1  -2    7.24    2.37   1
  -3  -1  -1   15.52    2.44   1
  -3  -1   0    1.51    1.70   1
  -3  -1   3   10.18    1.53   1
  -3  -1   4   74.13    3.27   1
  -3  -1   5  219.34    9.77   1
  -3  -1   6   26.94    2.18   1
  -3  -1   7   81.36    3.61   1
  -3  -1   8    4.28    1.78   1
  -3  -1   9    0.00    1.00   1
  -3  -1  10    5.20    2.19   1
  -3  -1  11    0.58    2.16   1
  -3  -1  13   35.76    4.07   1
  -3  -1  14   12.39    3.38   1
  -3  -1  14   18.58    3.36   1
  -3  -1  15   -1.35    3.25   1
  -3  -1  15    2.66    3.13   1
  -3  -1  16   37.09    4.02   1
  -3  -1  17   22.94    3.74   1
  -3  -1  17   28.20    4.67   1
  -3  -1  18   13.84    3.42   1
  -3  -1  19    1.85    3.94   1
  -3  -1  19    4.71    3.56   1
  -3  -1  20    2.59    4.25   1
  -3  -1  20    8.01    3.23   1
  -3  -1  21   48.16    4.72   1
  -3  -1  22   35.64    5.97   1
  -3  -1  22   30.69    4.21   1
  -3  -1  24   23.14    5.87   1
  -3  -1  24   19.98    3.93   1
  -3  -1  25    9.24    5.35   1
  -3  -1  25   12.89    3.88   1
  -3  -1  26    3.39    4.31   1
  -3  -1  26    6.35    5.54   1
  -3  -1  27   10.30    3.85   1
  -3  -1  27   18.58    6.90   1
  -3  -1  28   14.98    6.89   1
  -3  -1  28    1.99    4.29   1
  -3  -1  29   -6.66    6.50   1
  -3  -1  29    0.56    4.11   1
  -3  -1  30    6.00    7.06   1
  -3  -1  30    6.92    4.94   1
  -3  -1  31    0.38    7.32   1
  -3  -1  31    0.59    4.37   1
  -3  -1  32   -9.42    7.92   1
  -3  -1  33   -4.58    8.09   1
  -3   0 -35   -2.22   11.77   1
  -3   0 -34   -1.88    6.88   1
  -3   0 -33   -6.45    7.11   1
  -3   0 -32    6.40    6.98   1
  -3   0 -31   11.97    6.99   1
  -3   0 -30   -9.42    7.12   1
  -3   0 -29   11.36    6.54   1
  -3   0 -28   -4.75    8.15   1
  -3   0 -28   -9.73    6.36   1
  -3   0 -27   11.83    8.39   1
  -3   0 -27    8.70    5.72   1
  -3   0 -26    0.56    7.64   1
  -3   0 -26    6.35    5.75   1
  -3   0 -25    7.13    5.87   1
  -3   0 -24    3.69    7.14   1
  -3   0 -22    1.08    6.72   1
  -3   0 -22   -7.24    5.70   1
  -3   0 -21   57.91    6.85   1
  -3   0 -21   57.76    8.36   1
  -3   0 -20    7.78    5.08   1
  -3   0 -20   11.16    6.68   1
  -3   0 -19   13.84    6.18   1
  -3   0 -19   19.18    5.26   1
  -3   0 -17   -5.57    5.52   1
  -3   0 -17    6.05    4.58   1
  -3   0 -16   21.53    5.48   1
  -3   0 -16   27.56    5.99   1
  -3   0 -15    9.61    5.33   1
  -3   0 -15   12.96    5.11   1
  -3   0 -14  101.81    7.87   1
  -3   0 -14   95.65    7.63   1
  -3   0 -13   42.77    5.76   1
  -3   0 -13   42.64    5.75   1
  -3   0 -12   36.60    5.57   1
  -3   0 -12   31.02    5.68   1
  -3   0 -11   14.44    5.09   1
  -3   0 -11    7.95    4.51   1
  -3   0 -10   -0.16    3.94   1
  -3   0 -10    1.28    3.93   1
  -3   0  -9   -0.79    3.74   1
  -3   0  -9    5.06    4.50   1
  -3   0  -8   -0.77    3.57   1
  -3   0  -7   11.42    3.72   1
  -3   0  -6   30.14    4.06   1
  -3   0  -5   34.93    4.02   1
  -3   0   2   70.39    3.69   1
  -3   0   3    2.59    1.58   1
  -3   0   4    2.92    1.71   1
  -3   0   5   34.93    2.60   1
  -3   0   6   21.90    2.34   1
  -3   0   7   11.09    2.20   1
  -3   0   8    0.90    2.09   1
  -3   0   9    2.86    2.37   1
  -3   0  10    0.56    2.13   1
  -3   0  11    9.73    2.87   1
  -3   0  12   43.30    3.82   1
  -3   0  13   41.86    4.14   1
  -3   0  13   39.69    4.16   1
  -3   0  14   88.55    5.83   1
  -3   0  14   87.61    5.62   1
  -3   0  15   15.05    3.34   1
  -3   0  16   25.00    3.70   1
  -3   0  17    0.28    3.91   1
  -3   0  17   -0.96    3.10   1
  -3   0  18   43.16    5.39   1
  -3   0  18   33.52    3.82   1
  -3   0  19   20.43    3.34   1
  -3   0  20   15.84    3.74   1
  -3   0  21   52.85    4.51   1
  -3   0  22    5.34    5.50   1
  -3   0  22    6.50    3.16   1
  -3   0  23   28.94    5.92   1
  -3   0  23   25.50    4.04   1
  -3   0  25    6.76    5.67   1
  -3   0  25   17.39    4.00   1
  -3   0  26   -0.32    3.65   1
  -3   0  27    5.20    6.29   1
  -3   0  27    1.93    3.61   1
  -3   0  28    2.40    5.86   1
  -3   0  28    0.14    3.67   1
  -3   0  29   -2.99    6.06   1
  -3   0  29    6.00    4.26   1
  -3   0  30   -6.10    4.05   1
  -3   0  30    2.31    7.39   1
  -3   0  31    5.15    7.90   1
  -3   0  32    3.13    7.47   1
  -3   0  33   -2.50    8.28   1
  -3   0  35   21.72    9.97   1
  -3   1 -34   11.42    7.37   1
  -3   1 -33   12.67    7.12   1
  -3   1 -32    9.61    6.88   1
  -3   1 -31   11.63    6.89   1
  -3   1 -30    2.69    6.63   1
  -3   1 -29   -4.67    6.52   1
  -3   1 -29   12.53   11.75   1
  -3   1 -28    2.59    8.73   1
  -3   1 -27   -1.02    8.02   1
  -3   1 -26    8.07    7.78   1
  -3   1 -26    1.90    5.38   1
  -3   1 -24   18.58    7.76   1
  -3   1 -23   29.59    7.72   1
  -3   1 -22   16.32    7.43   1
  -3   1 -21   36.60    8.23   1
  -3   1 -20   -2.19    6.63   1
  -3   1 -19    6.45    6.10   1
  -3   1 -19    4.16    4.32   1
  -3   1 -18   15.05    6.05   1
  -3   1 -17   27.56    6.19   1
  -3   1 -16   41.86    6.60   1
  -3   1 -15    5.24    5.22   1
  -3   1 -15    0.44    4.50   1
  -3   1 -14   13.10    5.36   1
  -3   1 -13   37.82    5.78   1
  -3   1 -13   40.70    6.00   1
  -3   1 -12    7.29    4.54   1
  -3   1 -12   15.52    4.26   1
  -3   1 -11    4.80    4.77   1
  -3   1 -11   -5.06    4.28   1
  -3   1 -10    4.20    4.18   1
  -3   1 -10   -1.28    4.57   1
  -3   1  -9   -1.00    4.38   1
  -3   1  -9    2.86    4.09   1
  -3   1  -8    5.95    4.59   1
  -3   1  -8    5.81    3.95   1
  -3   1  -7   84.09    6.79   1
  -3   1  -7   87.61    5.99   1
  -3   1  -6   30.36    5.07   1
  -3   1   2    7.08    2.29   1
  -3   1   3   10.37    2.13   1
  -3   1   4   83.72    4.21   1
  -3   1   5  247.12    8.80   1
  -3   1   6   31.14    3.01   1
  -3   1   7   84.46    4.59   1
  -3   1   8    8.12    2.56   1
  -3   1   9   -2.34    2.78   1
  -3   1  10    3.72    2.66   1
  -3   1  11   -0.83    2.60   1
  -3   1  12    8.29    3.23   1
  -3   1  13   38.19    4.20   1
  -3   1  14    7.02    3.76   1
  -3   1  15   -1.56    3.57   1
  -3   1  15   -0.02    2.41   1
  -3   1  16   42.77    3.66   1
  -3   1  17   31.47    4.82   1
  -3   1  17   32.04    3.62   1
  -3   1  18    9.18    2.85   1
  -3   1  18   14.21    4.52   1
  -3   1  19    0.85    2.67   1
  -3   1  20    1.77    4.55   1
  -3   1  20    7.84    2.97   1
  -3   1  21   55.80    6.42   1
  -3   1  21   49.70    4.37   1
  -3   1  22   28.94    3.55   1
  -3   1  23   24.70    3.78   1
  -3   1  24    6.71    5.65   1
  -3   1  24   13.84    3.27   1
  -3   1  25   23.52    6.60   1
  -3   1  25    7.45    3.11   1
  -3   1  26    4.41    6.30   1
  -3   1  26    7.51    3.12   1
  -3   1  27   18.75    3.64   1
  -3   1  28    7.13    3.47   1
  -3   1  29   -2.28    3.84   1
  -3   1  29   14.21    7.39   1
  -3   1  30    0.19    7.60   1
  -3   1  30    1.93    3.86   1
  -3   1  31   -0.45    7.58   1
  -3   1  32    4.67    8.12   1
  -3   1  33    4.58    8.65   1
  -3   1  34    4.33    8.65   1
  -3   1  35   -7.18    9.86   1
  -3   2 -35   11.97    7.82   1
  -3   2 -34   -6.76    7.49   1
  -3   2 -33   -0.05    6.84   1
  -3   2 -32  -12.32    6.88   1
  -3   2 -31    0.92    6.78   1
  -3   2 -30    0.36    6.44   1
  -3   2 -29    0.46    6.19   1
  -3   2 -28   15.92    9.50   1
  -3   2 -27    8.88    8.34   1
  -3   2 -27   -3.13    6.19   1
  -3   2 -26    2.66    7.89   1
  -3   2 -26    8.70    5.90   1
  -3   2 -25    3.28    5.57   1
  -3   2 -25    3.20    7.63   1
  -3   2 -24    7.08    5.85   1
  -3   2 -24    4.16    7.75   1
  -3   2 -23   -7.45    7.37   1
  -3   2 -22   73.44    9.60   1
  -3   2 -21   27.14    7.61   1
  -3   2 -19   -4.97    6.56   1
  -3   2 -19    3.88    4.45   1
  -3   2 -18   22.09    7.05   1
  -3   2 -17    7.84    5.94   1
  -3   2 -16   13.76    5.64   1
  -3   2 -15   -7.08    5.37   1
  -3   2 -15    0.46    4.56   1
  -3   2 -14   22.09    5.73   1
  -3   2 -13   61.31    6.89   1
  -3   2 -12   97.02    7.88   1
  -3   2 -11    1.74    4.44   1
  -3   2 -11    8.58    4.57   1
  -3   2 -10   20.70    4.82   1
  -3   2  -9   48.58    5.72   1
  -3   2  -8   99.40    6.98   1
  -3   2  -7   88.55    6.78   1
  -3   2  -6   34.46    5.17   1
  -3   2  -5   52.85    5.53   1
  -3   2  -4  140.19    8.05   1
  -3   2   1  143.28    6.46   1
  -3   2   2    4.41    2.56   1
  -3   2   3   94.09    5.24   1
  -3   2   4  138.53    6.12   1
  -3   2   5   37.95    3.45   1
  -3   2   6   30.03    3.18   1
  -3   2   7   73.27    4.62   1
  -3   2   8   91.20    5.16   1
  -3   2   9   50.13    4.11   1
  -3   2  10   20.61    3.63   1
  -3   2  11    2.46    3.27   1
  -3   2  12  120.12    6.58   1
  -3   2  13   55.50    5.36   1
  -3   2  14   23.62    4.57   1
  -3   2  14   13.69    2.81   1
  -3   2  15   -1.56    3.60   1
  -3   2  15   -2.25    2.52   1
  -3   2  16   10.82    2.76   1
  -3   2  16    5.20    3.92   1
  -3   2  17   10.96    2.71   1
  -3   2  17   13.69    4.59   1
  -3   2  18    8.12    2.39   1
  -3   2  18    3.46    4.50   1
  -3   2  19    4.75    5.10   1
  -3   2  19    8.07    2.73   1
  -3   2  20   35.52    3.46   1
  -3   2  21   43.56    3.56   1
  -3   2  21   44.76    6.42   1
  -3   2  22   88.92    5.09   1
  -3   2  22   95.65    8.41   1
  -3   2  23    3.31    2.84   1
  -3   2  23    4.16    6.41   1
  -3   2  24    5.71    2.77   1
  -3   2  25   -5.95    6.64   1
  -3   2  25    3.39    2.69   1
  -3   2  26    5.48    2.81   1
  -3   2  26   10.63    6.65   1
  -3   2  27    1.54    6.03   1
  -3   2  27    7.29    2.97   1
  -3   2  28   27.77    7.48   1
  -3   2  29    0.10    3.27   1
  -3   2  29    8.94    7.06   1
  -3   2  30    3.69    7.72   1
  -3   2  31    5.52    8.22   1
  -3   2  32   -5.62    9.05   1
  -3   2  33  -10.69    8.76   1
  -3   2  34   16.40    9.64   1
  -3   2  35    5.95    9.81   1
  -3   3 -35    9.49    7.45   1
  -3   3 -34   -9.30    6.95   1
  -3   3 -33    3.65    6.84   1
  -3   3 -32    3.50    6.43   1
  -3   3 -31    7.13    6.57   1
  -3   3 -30    3.42    6.03   1
  -3   3 -29    5.15    6.13   1
  -3   3 -28    7.13    9.35   1
  -3   3 -28    9.92    6.24   1
  -3   3 -27    1.12    8.03   1
  -3   3 -27    0.94    5.86   1
  -3   3 -26    4.41    7.98   1
  -3   3 -26  -12.89    6.17   1
  -3   3 -25   15.68    8.16   1
  -3   3 -25    9.30    5.49   1
  -3   3 -24   15.05    8.15   1
  -3   3 -24    1.32    5.54   1
  -3   3 -23   60.53    9.18   1
  -3   3 -22   53.88    8.51   1
  -3   3 -21   28.41    8.10   1
  -3   3 -20   12.96    4.82   1
  -3   3 -20   18.06    7.48   1
  -3   3 -19   15.60    5.13   1
  -3   3 -19   -0.27    5.98   1
  -3   3 -18   43.56    7.52   1
  -3   3 -17    8.76    6.22   1
  -3   3 -16    7.45    4.86   1
  -3   3 -16    3.10    5.70   1
  -3   3 -15   -3.92    5.27   1
  -3   3 -14   72.25    6.29   1
  -3   3 -14   64.16    7.37   1
  -3   3 -13    6.81    4.59   1
  -3   3 -13    3.06    5.32   1
  -3   3 -12   50.98    6.43   1
  -3   3 -11    0.14    4.28   1
  -3   3 -10    4.54    3.58   1
  -3   3  -7   32.95    4.59   1
  -3   3  -4   -3.50    3.67   1
  -3   3  -3   87.61    6.18   1
  -3   3  -2  101.20    6.64   1
  -3   3  -1   12.46    3.95   1
  -3   3   0    4.33    3.37   1
  -3   3   1    6.76    2.81   1
  -3   3   2   97.61    5.73   1
  -3   3   3   82.26    5.08   1
  -3   3   5   16.16    3.22   1
  -3   3   6  108.37    5.83   1
  -3   3   7   42.25    3.90   1
  -3   3   8   12.67    3.13   1
  -3   3   9   10.24    3.07   1
  -3   3  10    2.99    3.25   1
  -3   3  11    2.59    3.28   1
  -3   3  12   45.16    4.84   1
  -3   3  13    9.61    3.84   1
  -3   3  14   64.96    6.13   1
  -3   3  14   64.96    4.03   1
  -3   3  15   12.25    4.41   1
  -3   3  16    8.76    4.32   1
  -3   3  16   13.32    2.34   1
  -3   3  17   20.34    2.53   1
  -3   3  17   16.56    5.13   1
  -3   3  18   33.18    3.11   1
  -3   3  18   36.00    5.64   1
  -3   3  19    8.01    2.26   1
  -3   3  20   22.09    5.92   1
  -3   3  20   16.81    2.62   1
  -3   3  21   21.53    2.97   1
  -3   3  21   26.52    6.08   1
  -3   3  22   42.38    3.52   1
  -3   3  22   37.09    6.82   1
  -3   3  23   65.12    4.03   1
  -3   3  24    9.18    2.61   1
  -3   3  24   15.68    6.57   1
  -3   3  25   -1.80    2.49   1
  -3   3  25    7.56    6.49   1
  -3   3  26   -9.73    6.74   1
  -3   3  26    2.82    2.52   1
  -3   3  27    3.84    2.82   1
  -3   3  27   -0.09    6.48   1
  -3   3  28   10.89    7.26   1
  -3   3  28    4.41    2.86   1
  -3   3  29    1.23    2.95   1
  -3   3  30    3.69    7.83   1
  -3   3  31   12.32    8.14   1
  -3   3  32    2.19    9.00   1
  -3   3  33   -6.97    8.66   1
  -3   4 -34    0.44    7.76   1
  -3   4 -33  -10.89    7.33   1
  -3   4 -32    0.50    6.77   1
  -3   4 -31   -1.69    6.45   1
  -3   4 -30    3.20    5.98   1
  -3   4 -28   18.66   11.66   1
  -3   4 -28    2.31    5.44   1
  -3   4 -27   -3.06    8.57   1
  -3   4 -26    3.13    7.97   1
  -3   4 -25    2.13    5.31   1
  -3   4 -25   10.05    7.35   1
  -3   4 -24    7.73    5.56   1
  -3   4 -24   15.68    7.92   1
  -3   4 -23   -3.84    5.57   1
  -3   4 -23    2.62    7.48   1
  -3   4 -22   33.87    8.15   1
  -3   4 -21    6.81    7.62   1
  -3   4 -20   41.22    8.35   1
  -3   4 -18   24.21    6.99   1
  -3   4 -17   14.59    6.65   1
  -3   4 -16    6.10    6.03   1
  -3   4 -15    2.02    4.35   1
  -3   4 -15   -0.81    5.74   1
  -3   4 -14    7.18    5.90   1
  -3   4 -10    6.92    4.31   1
  -3   4  -9   56.40    5.56   1
  -3   4  -4   51.98    5.48   1
  -3   4   1   46.38    4.36   1
  -3   4   2   43.43    4.22   1
  -3   4   3  183.06    8.66   1
  -3   4   4   56.25    4.50   1
  -3   4   5  117.29    6.50   1
  -3   4   6   17.22    3.40   1
  -3   4   7   18.84    3.30   1
  -3   4   8   11.76    3.43   1
  -3   4   9   67.24    5.08   1
  -3   4  10   -0.11    3.35   1
  -3   4  11   28.94    4.20   1
  -3   4  12   30.58    4.53   1
  -3   4  13  123.65    7.56   1
  -3   4  14   14.29    2.12   1
  -3   4  14   16.97    4.45   1
  -3   4  15    4.20    1.89   1
  -3   4  15    1.88    4.44   1
  -3   4  16   21.81    5.23   1
  -3   4  16   16.48    2.11   1
  -3   4  17   22.75    5.34   1
  -3   4  17   13.54    1.99   1
  -3   4  18   10.96    2.05   1
  -3   4  19   53.88    3.23   1
  -3   4  19   48.72    6.84   1
  -3   4  20   37.33    6.60   1
  -3   4  20   31.25    2.68   1
  -3   4  21   20.07    6.36   1
  -3   4  21    7.95    2.03   1
  -3   4  22   24.30    6.70   1
  -3   4  22   26.32    2.46   1
  -3   4  23    3.06    6.23   1
  -3   4  23   -0.44    1.68   1
  -3   4  24    2.07    2.02   1
  -3   4  24    8.64    6.59   1
  -3   4  25   22.28    7.27   1
  -3   4  25    5.38    2.09   1
  -3   4  26    7.67    6.76   1
  -3   4  28    8.29    7.26   1
  -3   4  31    2.59    8.34   1
  -3   4  32  -14.90    8.88   1
  -3   4  33    9.24    8.88   1
  -3   4  34   17.14   10.10   1
  -3   5 -34   -4.93    6.93   1
  -3   5 -33   -8.82    7.19   1
  -3   5 -32    6.86    6.60   1
  -3   5 -31    8.01    7.47   1
  -3   5 -30    7.51    6.74   1
  -3   5 -29    8.12    6.21   1
  -3   5 -28    5.20    6.34   1
  -3   5 -27   -9.36    6.18   1
  -3   5 -27   -2.56    8.90   1
  -3   5 -26   10.56    8.45   1
  -3   5 -26    4.33    5.99   1
  -3   5 -25   12.32    8.42   1
  -3   5 -25   -2.43    5.49   1
  -3   5 -24   10.56    7.60   1
  -3   5 -24    2.69    5.31   1
  -3   5 -23    9.92    7.62   1
  -3   5 -22   12.67    8.19   1
  -3   5 -21  105.88   10.70   1
  -3   5 -20   11.09    7.06   1
  -3   5 -19   -3.96    6.61   1
  -3   5 -19    8.07    5.28   1
  -3   5 -18    9.92    6.61   1
  -3   5 -18    2.86    4.87   1
  -3   5 -17   -4.75    4.67   1
  -3   5 -17    2.13    6.34   1
  -3   5 -16   22.56    6.46   1
  -3   5 -16   16.24    4.67   1
  -3   5 -15    8.82    3.86   1
  -3   5 -15   10.96    6.09   1
  -3   5 -14   19.27    4.57   1
  -3   5   1   26.32    4.10   1
  -3   5   2   14.90    3.47   1
  -3   5   3   31.25    4.36   1
  -3   5   4    3.50    2.92   1
  -3   5   4    2.37    3.11   1
  -3   5   5  109.62    6.49   1
  -3   5   6   20.70    3.73   1
  -3   5   7   20.07    3.76   1
  -3   5   8   68.89    5.48   1
  -3   5   9   13.25    3.86   1
  -3   5  10   59.75    5.57   1
  -3   5  12   52.71    5.52   1
  -3   5  13    0.16    3.79   1
  -3   5  14   12.25    1.89   1
  -3   5  14   21.34    4.62   1
  -3   5  15   12.53    1.77   1
  -3   5  15   18.92    5.74   1
  -3   5  16    8.82    4.99   1
  -3   5  17    6.05    4.87   1
  -3   5  18    7.18    5.52   1
  -3   5  20   14.06    6.22   1
  -3   5  21   95.65    9.00   1
  -3   5  22   23.14    6.73   1
  -3   5  23    5.43    6.43   1
  -3   5  25    0.38    6.36   1
  -3   5  26    6.92    7.36   1
  -3   5  28    5.81    7.71   1
  -3   5  30    5.20    8.57   1
  -3   5  32    3.35    8.67   1
  -3   5  33   10.96    9.40   1
  -3   6 -34  -17.64    8.74   1
  -3   6 -33   -5.76    7.58   1
  -3   6 -32   -5.48    6.74   1
  -3   6 -31   -5.81    6.60   1
  -3   6 -30   -4.62    6.54   1
  -3   6 -29    5.06    6.48   1
  -3   6 -27    3.24   11.41   1
  -3   6 -27   -5.86    6.20   1
  -3   6 -26   12.60    9.30   1
  -3   6 -26   -5.81    6.41   1
  -3   6 -25   -1.49    7.44   1
  -3   6 -25    3.80    6.12   1
  -3   6 -21   11.16    8.02   1
  -3   6 -20   14.52    7.85   1
  -3   6 -19    7.24    7.21   1
  -3   6 -18    2.25    6.84   1
  -3   6 -18   -0.18    4.75   1
  -3   6 -17    0.42    6.51   1
  -3   6 -17   -0.28    3.85   1
  -3   6 -12   15.52    4.33   1
  -3   6  -8    5.38    3.85   1
  -3   6  -7   12.18    3.84   1
  -3   6  -4    3.10    3.59   1
  -3   6  -3   52.71    5.08   1
  -3   6   0   36.48    4.95   1
  -3   6   1   19.62    3.99   1
  -3   6   2   33.87    4.54   1
  -3   6   3   43.82    4.77   1
  -3   6   3   49.28    4.07   1
  -3   6   5   25.00    4.50   1
  -3   6   6  192.10    9.70   1
  -3   6   7    9.55    3.71   1
  -3   6   8   -1.37    2.04   1
  -3   6   8   -1.69    3.59   1
  -3   6   9    0.88    3.72   1
  -3   6  10  112.15    7.62   1
  -3   6  11   10.37    4.25   1
  -3   6  12   28.41    5.01   1
  -3   6  13    2.25    4.32   1
  -3   6  14    3.17    4.59   1
  -3   6  15   49.70    6.20   1
  -3   6  16   11.56    5.17   1
  -3   6  17   -3.42    5.18   1
  -3   6  18   -8.41    5.86   1
  -3   6  20   11.97    6.09   1
  -3   6  21  -10.37    6.76   1
  -3   6  22   16.65    6.94   1
  -3   6  23   20.25    6.66   1
  -3   6  24    9.24    6.57   1
  -3   6  25   11.83    7.29   1
  -3   6  26    6.71    7.46   1
  -3   6  27   -4.49    7.08   1
  -3   6  28   -4.41    7.94   1
  -3   6  29    3.42    8.21   1
  -3   6  30   -1.82    9.29   1
  -3   6  31   -3.72    9.07   1
  -3   6  33   -0.67    9.87   1
  -3   6  34    5.66   10.23   1
  -3   7 -32   -7.84    7.00   1
  -3   7 -31    8.12    6.61   1
  -3   7 -30    0.62    6.67   1
  -3   7 -29   -3.24    7.56   1
  -3   7 -28    2.53    6.55   1
  -3   7 -27   -5.29    6.44   1
  -3   7 -26   13.76   10.24   1
  -3   7 -26    2.56    5.60   1
  -3   7 -25   -0.66    8.21   1
  -3   7 -25    8.07    6.30   1
  -3   7 -24   -1.35    8.10   1
  -3   7 -24   -5.02    5.78   1
  -3   7 -23   12.18    7.61   1
  -3   7 -21   -2.46    7.16   1
  -3   7 -20   45.02    9.13   1
  -3   7 -19   10.96    7.35   1
  -3   7 -18   12.39    5.00   1
  -3   7 -17    5.76    4.75   1
  -3   7 -16   -0.23    4.67   1
  -3   7 -15    0.66    4.62   1
  -3   7 -14   11.97    4.08   1
  -3   7 -13    5.71    4.54   1
  -3   7 -11   -4.49    3.90   1
  -3   7  -9    5.76    3.94   1
  -3   7  -6   12.74    4.78   1
  -3   7   0  143.52    8.39   1
  -3   7   1    8.70    2.95   1
  -3   7   1   18.75    4.33   1
  -3   7   2   49.42    4.08   1
  -3   7   2   52.27    5.49   1
  -3   7   3  117.29    7.58   1
  -3   7   3  120.56    5.93   1
  -3   7   4   12.25    4.06   1
  -3   7   5  133.63    8.09   1
  -3   7   6    9.18    4.55   1
  -3   7   7   18.66    4.49   1
  -3   7   8    8.24    1.95   1
  -3   7   8    5.52    3.76   1
  -3   7   9    1.96    3.58   1
  -3   7   9   -0.46    1.62   1
  -3   7  10   32.49    4.90   1
  -3   7  10   27.35    2.20   1
  -3   7  11   -0.49    1.34   1
  -3   7  11    1.64    4.28   1
  -3   7  12   62.25    6.31   1
  -3   7  13   15.52    4.73   1
  -3   7  14   12.82    5.37   1
  -3   7  15   12.53    5.31   1
  -3   7  16   -1.21    4.75   1
  -3   7  17   15.44    5.82   1
  -3   7  18   18.49    6.11   1
  -3   7  20   41.22    7.70   1
  -3   7  21    3.76    6.36   1
  -3   7  22   34.69    7.42   1
  -3   7  23    7.62    6.79   1
  -3   7  24   -6.10    6.67   1
  -3   7  25   -7.13    7.16   1
  -3   7  26   -0.09    7.30   1
  -3   7  27   12.74    7.35   1
  -3   7  28   -1.28    8.02   1
  -3   7  29  -11.63    8.73   1
  -3   7  30    0.44    8.95   1
  -3   7  31    1.39    8.73   1
  -3   7  32   -1.69    9.83   1
  -3   8 -32    1.49    6.76   1
  -3   8 -31   -0.19    6.44   1
  -3   8 -30   10.37    7.28   1
  -3   8 -29   11.29    6.85   1
  -3   8 -28    7.78    6.97   1
  -3   8 -27    2.37    5.61   1
  -3   8 -26    9.99    6.76   1
  -3   8 -25    7.08    6.28   1
  -3   8 -25  -12.39   10.21   1
  -3   8 -24   -5.29    8.56   1
  -3   8 -24    1.32    5.80   1
  -3   8 -23   -5.20    8.03   1
  -3   8 -23    3.10    5.74   1
  -3   8 -22    7.56    7.86   1
  -3   8 -21   67.90    9.89   1
  -3   8 -20   25.70    8.52   1
  -3   8 -19   -6.92    5.58   1
  -3   8 -16    3.50    4.68   1
  -3   8 -15   14.75    4.30   1
  -3   8 -12   -9.67    4.29   1
  -3   8 -11   29.38    4.99   1
  -3   8  -7    2.16    3.62   1
  -3   8  -3    4.58    3.21   1
  -3   8  -1   47.20    6.05   1
  -3   8   0   13.69    4.59   1
  -3   8   1   55.20    4.16   1
  -3   8   1   48.16    5.83   1
  -3   8   2   17.14    4.72   1
  -3   8   2   12.46    2.82   1
  -3   8   3   13.54    4.27   1
  -3   8   4   77.97    6.53   1
  -3   8   4   78.32    4.60   1
  -3   8   5   33.06    5.06   1
  -3   8   5   29.16    2.92   1
  -3   8   6   28.20    5.10   1
  -3   8   6   15.29    2.35   1
  -3   8   7    7.18    4.18   1
  -3   8   7    0.55    1.66   1
  -3   8   8   60.37    6.53   1
  -3   8   8   62.73    3.33   1
  -3   8   9   24.50    5.15   1
  -3   8   9   21.72    2.14   1
  -3   8  10    6.60    4.42   1
  -3   8  10    7.24    1.51   1
  -3   8  11   25.30    5.33   1
  -3   8  12   -2.99    4.43   1
  -3   8  13    6.71    5.08   1
  -3   8  14   39.69    6.17   1
  -3   8  15    0.77    5.12   1
  -3   8  16   -2.22    5.30   1
  -3   8  17    9.18    5.82   1
  -3   8  19    0.34    5.78   1
  -3   8  20   21.44    7.22   1
  -3   8  21   68.72    8.79   1
  -3   8  22    9.06    7.22   1
  -3   8  23   -8.29    7.08   1
  -3   8  24    0.48    6.86   1
  -3   8  25    6.05    7.28   1
  -3   8  26   -4.75    7.63   1
  -3   8  27    4.16    7.75   1
  -3   8  28   -7.02    8.11   1
  -3   8  29    3.96    8.44   1
  -3   8  30   13.54    9.79   1
  -3   8  31    9.30   10.25   1
  -3   8  32   -0.52    9.72   1
  -3   9 -31   -7.02    6.73   1
  -3   9 -30   -5.90    7.24   1
  -3   9 -29   19.10    7.69   1
  -3   9 -28    1.44    5.95   1
  -3   9 -26   -2.07    6.45   1
  -3   9 -25    9.42    5.77   1
  -3   9 -24    4.41    6.13   1
  -3   9 -23   10.89    6.20   1
  -3   9 -22   10.30    8.67   1
  -3   9 -21   33.52    9.15   1
  -3   9 -20   -4.08    5.41   1
  -3   9 -19    2.76    5.51   1
  -3   9 -18   -1.51    5.36   1
  -3   9 -17   -0.27    4.68   1
  -3   9 -16    5.06    4.63   1
  -3   9 -15    5.38    4.83   1
  -3   9 -10    7.29    4.16   1
  -3   9  -9   10.89    4.09   1
  -3   9  -8   -4.49    3.73   1
  -3   9  -2   10.63    3.26   1
  -3   9  -1   57.30    6.66   1
  -3   9  -1   66.59    4.90   1
  -3   9   0    0.49    2.53   1
  -3   9   0    4.37    4.51   1
  -3   9   1   68.72    4.64   1
  -3   9   1   64.96    6.61   1
  -3   9   2    7.18    2.79   1
  -3   9   2    7.40    4.41   1
  -3   9   3    1.85    4.35   1
  -3   9   4   26.83    2.90   1
  -3   9   4   26.52    5.25   1
  -3   9   5   23.14    5.10   1
  -3   9   5   17.81    2.45   1
  -3   9   6   45.97    3.39   1
  -3   9   6   39.06    5.88   1
  -3   9   7   43.43    5.80   1
  -3   9   7   39.69    3.02   1
  -3   9   8    0.56    4.61   1
  -3   9   8    1.04    1.80   1
  -3   9   9    7.24    4.84   1
  -3   9  10   11.90    1.66   1
  -3   9  10   11.97    4.98   1
  -3   9  11  -10.30    5.01   1
  -3   9  12    7.02    5.09   1
  -3   9  13   11.90    5.24   1
  -3   9  14    5.43    5.59   1
  -3   9  15    8.47    5.24   1
  -3   9  16   -2.31    5.44   1
  -3   9  18    6.60    6.17   1
  -3   9  19    1.39    6.25   1
  -3   9  20   -4.71    6.68   1
  -3   9  21   10.56    7.28   1
  -3   9  22   19.62    7.71   1
  -3   9  23   15.44    7.47   1
  -3   9  24   -4.24    7.29   1
  -3   9  27   -2.28    7.97   1
  -3   9  28  -11.83    8.88   1
  -3   9  30   -1.42    9.31   1
  -3   9  31   17.22   10.13   1
  -3   9  32    0.28   10.85   1
  -3  10 -31    6.45    7.32   1
  -3  10 -30    9.00    7.14   1
  -3  10 -29    4.75    7.41   1
  -3  10 -28   -6.45    6.50   1
  -3  10 -26   -9.00    6.48   1
  -3  10 -25   -5.57    6.51   1
  -3  10 -24    7.73    6.51   1
  -3  10 -22   14.90    8.88   1
  -3  10 -21    7.90    6.01   1
  -3  10 -20   10.43    6.20   1
  -3  10 -17    6.15    5.06   1
  -3  10 -15    3.69    4.95   1
  -3  10 -13    1.74    4.54   1
  -3  10 -12    1.69    4.47   1
  -3  10 -11    9.86    4.46   1
  -3  10 -10    4.37    4.05   1
  -3  10  -9    0.85    3.79   1
  -3  10  -8   11.63    4.02   1
  -3  10  -7   25.81    4.37   1
  -3  10  -6    1.39    3.66   1
  -3  10  -5    2.53    3.50   1
  -3  10  -4   35.05    4.26   1
  -3  10  -3   20.61    3.72   1
  -3  10  -2   50.69    4.84   1
  -3  10  -1   12.46    3.32   1
  -3  10   0   24.80    3.59   1
  -3  10   0   17.47    5.85   1
  -3  10   1   18.06    3.06   1
  -3  10   1   13.62    5.39   1
  -3  10   2   55.20    6.84   1
  -3  10   2   50.27    3.97   1
  -3  10   3   25.30    3.12   1
  -3  10   3   30.25    5.72   1
  -3  10   4   30.58    3.21   1
  -3  10   4   35.16    5.93   1
  -3  10   5    6.20    4.48   1
  -3  10   5    5.52    2.54   1
  -3  10   6    4.04    2.33   1
  -3  10   6    3.57    4.95   1
  -3  10   7   20.34    2.53   1
  -3  10   7   24.21    5.51   1
  -3  10   8   12.89    5.03   1
  -3  10   8    3.39    1.88   1
  -3  10   9    2.16    1.71   1
  -3  10   9    0.66    5.01   1
  -3  10  10   -9.67    5.35   1
  -3  10  11   22.56    5.60   1
  -3  10  12   13.18    5.81   1
  -3  10  13    4.84    5.37   1
  -3  10  14    0.77    5.51   1
  -3  10  15    1.30    5.52   1
  -3  10  16   21.16    5.98   1
  -3  10  17    5.11    6.01   1
  -3  10  18   -1.08    6.18   1
  -3  10  19   48.16    8.33   1
  -3  10  20   22.09    7.80   1
  -3  10  21    2.19    7.19   1
  -3  10  22   17.06    7.85   1
  -3  10  23   33.64    8.35   1
  -3  10  24    8.24    7.86   1
  -3  10  25    1.37    7.51   1
  -3  10  26    4.37    7.82   1
  -3  10  27   -1.85    9.14   1
  -3  10  28    4.45    9.66   1
  -3  10  29  -16.81    9.68   1
  -3  10  30   -9.80    9.70   1
  -3  10  31   -7.95   10.66   1
  -3  11 -30   -2.10    7.34   1
  -3  11 -29   12.11    7.17   1
  -3  11 -28   -2.40    7.10   1
  -3  11 -27    2.59    6.89   1
  -3  11 -26   -1.25    6.61   1
  -3  11 -25   -4.80    6.83   1
  -3  11 -24    8.47    6.34   1
  -3  11 -22    8.70    6.19   1
  -3  11 -21  -10.11    6.61   1
  -3  11 -19    2.59    5.54   1
  -3  11 -18    4.54    5.62   1
  -3  11 -17   17.47    5.94   1
  -3  11 -16   12.11    5.43   1
  -3  11 -14    3.84    4.94   1
  -3  11 -13    3.50    4.68   1
  -3  11 -11   19.98    5.01   1
  -3  11 -10    5.86    4.31   1
  -3  11  -9   13.91    4.55   1
  -3  11  -8    2.13    3.94   1
  -3  11  -7   18.84    4.34   1
  -3  11  -6   18.23    4.27   1
  -3  11  -5    5.76    3.70   1
  -3  11  -4   32.26    4.54   1
  -3  11  -3   16.73    3.76   1
  -3  11  -3   20.34    5.95   1
  -3  11  -2   18.66    5.70   1
  -3  11  -2   11.97    3.46   1
  -3  11  -1    5.90    3.01   1
  -3  11   0   -5.43    3.17   1
  -3  11   0   -7.29    5.51   1
  -3  11   1    7.40    5.28   1
  -3  11   1   10.56    3.06   1
  -3  11   2   13.32    3.14   1
  -3  11   3   13.69    2.81   1
  -3  11   3   22.75    5.82   1
  -3  11   4   40.96    6.66   1
  -3  11   4   29.48    3.48   1
  -3  11   5    3.10    5.07   1
  -3  11   5   -2.99    2.53   1
  -3  11   6   20.43    2.89   1
  -3  11   7    9.12    2.54   1
  -3  11   7    7.08    5.64   1
  -3  11   8    3.65    2.10   1
  -3  11   8    8.24    5.22   1
  -3  11   9   20.52    5.80   1
  -3  11   9    9.18    2.12   1
  -3  11  10    9.30    1.77   1
  -3  11  11   21.34    6.10   1
  -3  11  12   20.70    6.37   1
  -3  11  13    5.62    5.64   1
  -3  11  14    4.28    5.88   1
  -3  11  15    5.48    5.48   1
  -3  11  17   27.25    7.20   1
  -3  11  18    1.69    6.58   1
  -3  11  19    2.10    7.60   1
  -3  11  20  -13.91    8.06   1
  -3  11  21    1.35    7.17   1
  -3  11  22   10.30    7.83   1
  -3  11  23   21.72    8.11   1
  -3  11  24    8.24    8.04   1
  -3  11  26   12.46    9.11   1
  -3  11  27    8.76    9.83   1
  -3  11  29   -2.46    9.04   1
  -3  12 -29   -9.49    7.21   1
  -3  12 -28   -5.81    7.28   1
  -3  12 -27   -6.20    6.03   1
  -3  12 -26    4.16    6.53   1
  -3  12 -25   13.69    6.36   1
  -3  12 -23    1.21    6.27   1
  -3  12 -22    9.55    6.18   1
  -3  12 -21   -0.76    5.85   1
  -3  12 -16   10.76    5.51   1
  -3  12 -12    4.08    4.73   1
  -3  12 -10   12.18    4.89   1
  -3  12  -9   12.39    4.58   1
  -3  12  -8    8.88    4.23   1
  -3  12  -7   12.82    4.37   1
  -3  12  -6   -1.74    3.91   1
  -3  12  -5   16.73    4.17   1
  -3  12  -4   27.88    6.65   1
  -3  12  -4   30.47    4.42   1
  -3  12  -3    6.15    5.60   1
  -3  12  -3    4.49    3.52   1
  -3  12  -2   33.18    4.38   1
  -3  12  -2   33.87    6.75   1
  -3  12  -1    9.18    3.21   1
  -3  12  -1    5.15    5.72   1
  -3  12   0    2.69    3.28   1
  -3  12   0   -3.57    5.48   1
  -3  12   1    0.14    5.35   1
  -3  12   1    6.76    3.22   1
  -3  12   2   36.84    3.88   1
  -3  12   2   41.22    6.81   1
  -3  12   3   13.84    5.65   1
  -3  12   4   17.98    6.36   1
  -3  12   4   27.56    3.57   1
  -3  12   5   15.92    6.14   1
  -3  12   6   -2.43    5.77   1
  -3  12   6   -4.37    2.59   1
  -3  12   7   14.90    2.55   1
  -3  12   8   11.90    2.48   1
  -3  12   8   14.52    5.64   1
  -3  12   9    4.45    5.95   1
  -3  12   9   10.96    2.25   1
  -3  12  10   12.25    1.96   1
  -3  12  10   10.05    6.15   1
  -3  12  12    3.28    6.34   1
  -3  12  13    6.50    6.07   1
  -3  12  14   16.08    6.34   1
  -3  12  16   10.05    6.66   1
  -3  12  17   -1.82    6.70   1
  -3  12  18   33.06    7.82   1
  -3  12  19   21.72    7.74   1
  -3  12  20   34.46    8.69   1
  -3  12  21    5.66    7.81   1
  -3  12  22  -16.56    8.22   1
  -3  12  24   -0.35    8.47   1
  -3  12  25   -6.00    8.92   1
  -3  12  26  -18.32    9.50   1
  -3  12  28   -7.02    9.75   1
  -3  12  29  -16.32   11.64   1
  -3  13 -28  -12.04    8.33   1
  -3  13 -27   18.66    7.86   1
  -3  13 -26   -0.41    6.54   1
  -3  13 -24    1.82    6.43   1
  -3  13 -23   -1.49    6.30   1
  -3  13 -22    6.50    6.07   1
  -3  13 -21    1.69    6.11   1
  -3  13 -20    1.85    5.98   1
  -3  13 -19    1.12    5.62   1
  -3  13 -18    8.76    5.33   1
  -3  13 -17    1.77    5.61   1
  -3  13 -16   -2.86    5.41   1
  -3  13 -15    1.46    5.28   1
  -3  13 -14    4.33    5.03   1
  -3  13 -12   -1.61    4.62   1
  -3  13 -11   20.70    5.19   1
  -3  13 -10   19.80    5.07   1
  -3  13  -9   25.81    5.18   1
  -3  13  -8   14.36    4.70   1
  -3  13  -7   20.88    4.94   1
  -3  13  -6   20.34    4.60   1
  -3  13  -5   20.43    4.52   1
  -3  13  -4   35.05    7.22   1
  -3  13  -4   24.60    4.56   1
  -3  13  -3    9.06    6.44   1
  -3  13  -2   15.13    4.05   1
  -3  13  -2   13.47    6.24   1
  -3  13  -1    5.43    5.69   1
  -3  13  -1    3.76    3.34   1
  -3  13   0   10.76    3.41   1
  -3  13   0   20.34    6.49   1
  -3  13   1    3.39    6.11   1
  -3  13   1    8.88    3.64   1
  -3  13   2   20.34    6.40   1
  -3  13   3    3.17    3.38   1
  -3  13   3   10.76    6.17   1
  -3  13   4   18.32    6.16   1
  -3  13   4   24.60    3.87   1
  -3  13   5   15.84    3.18   1
  -3  13   5   22.09    6.86   1
  -3  13   6   13.62    6.79   1
  -3  13   6   15.76    3.26   1
  -3  13   7   18.40    6.78   1
  -3  13   8   10.76    6.10   1
  -3  13   8   12.18    2.72   1
  -3  13   9   16.16    6.51   1
  -3  13   9   13.32    2.48   1
  -3  13  10   11.70    2.05   1
  -3  13  10   25.40    7.16   1
  -3  13  11   17.64    6.97   1
  -3  13  13    7.67    6.65   1
  -3  13  14    1.56    6.50   1
  -3  13  15   -6.71    7.15   1
  -3  13  16   11.70    7.25   1
  -3  13  17   -0.44    6.45   1
  -3  13  18    7.84    7.28   1
  -3  13  19    2.79    7.45   1
  -3  13  20    4.67    7.95   1
  -3  13  21    2.86    8.31   1
  -3  13  22    8.47    8.38   1
  -3  13  23   -2.43    8.46   1
  -3  13  24    6.25    9.20   1
  -3  13  25   -5.43    9.23   1
  -3  13  26    4.80   10.03   1
  -3  13  27    3.96    8.95   1
  -3  13  28   -6.00   10.24   1
  -3  14 -27    2.99    7.92   1
  -3  14 -26    5.57    7.22   1
  -3  14 -25   -9.86    7.54   1
  -3  14 -24    9.00    6.84   1
  -3  14 -23    3.28    6.23   1
  -3  14 -22   11.16    6.61   1
  -3  14 -19    7.90    5.96   1
  -3  14 -17    2.13    6.07   1
  -3  14 -16    6.25    5.90   1
  -3  14 -15    9.86    5.90   1
  -3  14 -14    7.84    5.43   1
  -3  14 -13    2.53    5.02   1
  -3  14 -12    4.97    5.00   1
  -3  14 -10   16.16    5.39   1
  -3  14  -9   44.36    6.13   1
  -3  14  -8   36.00    5.52   1
  -3  14  -7   10.82    4.61   1
  -3  14  -6    9.80    4.63   1
  -3  14  -5   12.39    4.36   1
  -3  14  -5   25.10    7.82   1
  -3  14  -4    9.36    7.47   1
  -3  14  -4   23.43    4.65   1
  -3  14  -3   53.58    8.78   1
  -3  14  -3   44.49    5.60   1
  -3  14  -2    1.96    3.81   1
  -3  14  -2    2.34    7.22   1
  -3  14  -1   28.09    7.74   1
  -3  14  -1   18.06    4.34   1
  -3  14   0   11.49    4.27   1
  -3  14   1    6.20    7.02   1
  -3  14   1   16.40    3.89   1
  -3  14   2   -7.40    6.80   1
  -3  14   2    6.45    4.06   1
  -3  14   3   35.16    7.95   1
  -3  14   3   32.38    4.44   1
  -3  14   4   10.89    6.93   1
  -3  14   4   23.72    4.09   1
  -3  14   5    7.67    6.59   1
  -3  14   5    7.24    3.12   1
  -3  14   6   12.18    6.35   1
  -3  14   6   14.67    3.22   1
  -3  14   7   10.69    6.87   1
  -3  14   8   25.00    7.80   1
  -3  14   9   24.21    2.95   1
  -3  14  10   18.32    7.28   1
  -3  14  11   -4.33    7.16   1
  -3  14  12  -10.82    7.57   1
  -3  14  13    8.88    6.79   1
  -3  14  14    1.14    6.63   1
  -3  14  15    1.99    6.80   1
  -3  14  16   -0.27    7.02   1
  -3  14  17   20.79    7.66   1
  -3  14  18   -3.35    7.54   1
  -3  14  19   -2.53    7.92   1
  -3  14  20    9.36    8.32   1
  -3  14  22   -3.17    7.94   1
  -3  14  24   15.37    9.49   1
  -3  14  25    3.84   10.31   1
  -3  14  26    2.99   10.03   1
  -3  14  27    5.20   10.40   1
  -3  15 -25   -1.51    7.50   1
  -3  15 -23   14.21    7.31   1
  -3  15 -22    9.61    6.57   1
  -3  15 -20    9.00    6.84   1
  -3  15 -19   13.03    6.79   1
  -3  15 -18    0.74    6.31   1
  -3  15 -16   -8.35    5.78   1
  -3  15 -15   10.18    5.68   1
  -3  15 -14   18.06    5.78   1
  -3  15 -13    4.24    5.40   1
  -3  15 -12    9.55    5.50   1
  -3  15 -11   -6.35    5.29   1
  -3  15 -10   -5.52    4.98   1
  -3  15  -9    0.32    4.64   1
  -3  15  -8    7.73    4.78   1
  -3  15  -7    3.57    4.80   1
  -3  15  -6   13.18    7.99   1
  -3  15  -6   24.90    5.09   1
  -3  15  -5   16.48    8.12   1
  -3  15  -5   17.64    4.96   1
  -3  15  -4    3.28    4.67   1
  -3  15  -4    5.71    7.46   1
  -3  15  -3   47.33    8.67   1
  -3  15  -3   46.65    5.60   1
  -3  15  -2    6.45    7.52   1
  -3  15  -2   -0.35    3.86   1
  -3  15  -1   28.30    8.09   1
  -3  15  -1   21.81    4.76   1
  -3  15   0   -7.02    7.26   1
  -3  15   0    1.99    4.12   1
  -3  15   1   14.67    4.06   1
  -3  15   2    5.11    3.71   1
  -3  15   2    3.88    7.29   1
  -3  15   3   38.94    8.49   1
  -3  15   3   51.12    5.15   1
  -3  15   4   10.50    7.58   1
  -3  15   4    2.79    3.34   1
  -3  15   5   14.52    3.96   1
  -3  15   5   22.09    7.99   1
  -3  15   6   20.07    7.53   1
  -3  15   6   10.30    3.34   1
  -3  15   7    0.86    2.77   1
  -3  15   7   13.47    6.97   1
  -3  15   8    1.54    2.68   1
  -3  15   8   14.06    7.35   1
  -3  15   9   -2.31    6.75   1
  -3  15  10    6.81    7.57   1
  -3  15  11    3.42    7.25   1
  -3  15  12   -2.02    7.07   1
  -3  15  13   -1.17    7.19   1
  -3  15  14   -4.75    8.15   1
  -3  15  15   -3.06    7.84   1
  -3  15  16   -7.78    7.87   1
  -3  15  17    7.95    7.61   1
  -3  15  18   -3.84    7.60   1
  -3  15  19   13.03    8.09   1
  -3  15  21    2.66    7.89   1
  -3  15  22   12.46    8.75   1
  -3  15  23  -18.58    9.57   1
  -3  15  25    1.44    9.84   1
  -3  16 -24    2.89    7.58   1
  -3  16 -23    4.62    7.48   1
  -3  16 -22    5.71    7.36   1
  -3  16 -21    9.92    6.80   1
  -3  16 -20    4.58    6.33   1
  -3  16 -18   -2.04    6.18   1
  -3  16 -17    3.10    6.20   1
  -3  16 -16   -9.24    5.96   1
  -3  16 -15    2.79    5.64   1
  -3  16 -14   11.36    6.07   1
  -3  16 -13    9.30    5.37   1
  -3  16 -12    2.50    4.96   1
  -3  16 -11   -2.22    5.10   1
  -3  16 -10    3.72    5.25   1
  -3  16  -9    3.96    5.01   1
  -3  16  -8    9.92    5.29   1
  -3  16  -7   -6.71    5.13   1
  -3  16  -7    9.30    8.30   1
  -3  16  -6   -1.17    5.14   1
  -3  16  -6   -1.08    8.03   1
  -3  16  -5    6.10    7.21   1
  -3  16  -5    9.36    4.83   1
  -3  16  -4   14.98    8.67   1
  -3  16  -3    6.15    7.89   1
  -3  16  -3   -1.19    4.10   1
  -3  16  -2    4.08    4.32   1
  -3  16  -2   14.98    7.89   1
  -3  16  -1   -4.45    7.30   1
  -3  16  -1    6.86    4.24   1
  -3  16   0   -7.08    4.52   1
  -3  16   0   -9.73    7.92   1
  -3  16   1    9.42    3.93   1
  -3  16   1    4.49    7.59   1
  -3  16   2   17.64    4.37   1
  -3  16   2   15.92    8.30   1
  -3  16   3    7.40    3.97   1
  -3  16   3  -17.72    8.34   1
  -3  16   4   11.83    7.98   1
  -3  16   4    6.35    3.58   1
  -3  16   5    9.86    7.54   1
  -3  16   5    3.84    3.61   1
  -3  16   6   -2.19    3.43   1
  -3  16   7   12.04    7.22   1
  -3  16   7    0.96    2.88   1
  -3  16   8   17.64    7.39   1
  -3  16   9    1.21    6.45   1
  -3  16  10   -2.28    7.07   1
  -3  16  11   11.42    7.44   1
  -3  16  12    0.36    7.54   1
  -3  16  13   -6.20    8.22   1
  -3  16  14    3.88    7.60   1
  -3  16  15   -0.06    7.37   1
  -3  16  16    3.28    8.04   1
  -3  16  17    8.88    8.05   1
  -3  16  18   -5.11    8.14   1
  -3  16  19   -1.88    8.77   1
  -3  16  20    3.17    9.29   1
  -3  16  21    1.85    9.25   1
  -3  16  22   -5.02    9.45   1
  -3  16  23   -2.13    9.81   1
  -3  16  24    8.76   10.36   1
  -3  17 -22    1.80    8.12   1
  -3  17 -21    7.73    7.67   1
  -3  17 -20   -1.74    7.08   1
  -3  17 -19    4.20    6.81   1
  -3  17 -18    5.48    6.83   1
  -3  17 -17    9.36    6.61   1
  -3  17 -15   11.97    6.30   1
  -3  17 -14    2.53    5.85   1
  -3  17 -13    6.97    5.97   1
  -3  17 -12    3.06    5.36   1
  -3  17 -11    5.02    5.47   1
  -3  17 -10    2.43    5.80   1
  -3  17  -9   12.82    5.73   1
  -3  17  -8    7.45    5.51   1
  -3  17  -7    3.65    5.08   1
  -3  17  -6    0.48    7.45   1
  -3  17  -6   -4.20    4.59   1
  -3  17  -5   19.71    5.68   1
  -3  17  -5   10.56    8.78   1
  -3  17  -4    2.76    8.10   1
  -3  17  -4    8.35    4.86   1
  -3  17  -3    2.25    7.77   1
  -3  17  -3    8.53    4.91   1
  -3  17  -2    1.14    8.45   1
  -3  17  -1   15.76    4.61   1
  -3  17   0  -11.83    7.43   1
  -3  17   0    2.50    3.82   1
  -3  17   1   23.91    4.89   1
  -3  17   2   13.10    8.62   1
  -3  17   3    8.24    4.88   1
  -3  17   3   16.65    8.40   1
  -3  17   4    1.88    3.95   1
  -3  17   4   15.92    8.14   1
  -3  17   5   28.94    8.07   1
  -3  17   5   14.36    4.47   1
  -3  17   6    3.42    7.99   1
  -3  17   6   -0.94    3.84   1
  -3  17   7    9.49    8.01   1
  -3  17   7    5.48    3.74   1
  -3  17   8    9.06    8.01   1
  -3  17   9    4.20    7.42   1
  -3  17  10    8.41    7.95   1
  -3  17  11   11.22    7.37   1
  -3  17  12   -9.92    7.88   1
  -3  17  13   -8.35    8.09   1
  -3  17  14    3.72    8.18   1
  -3  17  15   -2.79    7.88   1
  -3  17  16   -0.94    8.19   1
  -3  17  17    2.19    9.06   1
  -3  17  18    5.62    9.24   1
  -3  17  19   -2.53    9.60   1
  -3  17  20   10.11    9.29   1
  -3  17  21  -19.36   10.47   1
  -3  17  22   10.89   11.02   1
  -3  18 -20   14.06    7.43   1
  -3  18 -19   -1.46    6.90   1
  -3  18 -18    8.58    6.62   1
  -3  18 -17    8.64    7.06   1
  -3  18 -16    7.18    6.38   1
  -3  18 -15    2.25    6.24   1
  -3  18 -14    8.76    6.57   1
  -3  18 -13    6.20    6.18   1
  -3  18 -12   16.32    6.46   1
  -3  18 -11    6.10    6.18   1
  -3  18 -10   -0.29    5.36   1
  -3  18  -9    0.77    5.65   1
  -3  18  -8    2.66    5.77   1
  -3  18  -7    0.42    5.46   1
  -3  18  -6    5.38    5.48   1
  -3  18  -5    8.58    5.39   1
  -3  18  -5   20.88    9.14   1
  -3  18  -4  -10.76    9.58   1
  -3  18  -4    5.86    5.52   1
  -3  18  -3   13.32    9.05   1
  -3  18  -3    6.25    5.30   1
  -3  18  -2    5.81    4.82   1
  -3  18  -2    8.76    7.99   1
  -3  18  -1    8.88    8.52   1
  -3  18  -1    1.12    4.66   1
  -3  18   0   12.46    8.68   1
  -3  18   0   13.18    5.37   1
  -3  18   1    2.56    4.51   1
  -3  18   1   24.21    8.66   1
  -3  18   2    0.66    7.92   1
  -3  18   3    7.45    8.30   1
  -3  18   3    8.64    4.41   1
  -3  18   4    5.43    7.60   1
  -3  18   4   12.25    4.55   1
  -3  18   5    4.28    3.93   1
  -3  18   5    6.86    8.12   1
  -3  18   6    5.29    4.00   1
  -3  18   6    6.92    8.15   1
  -3  18   7   11.49    8.34   1
  -3  18   8    2.37    7.88   1
  -3  18   9   16.65    8.57   1
  -3  18  10   27.98    9.20   1
  -3  18  11   14.06    8.62   1
  -3  18  12    3.57    7.90   1
  -3  18  13   -1.99    8.04   1
  -3  18  14    9.86    9.61   1
  -3  18  15    1.32    8.97   1
  -3  18  16    9.86    9.29   1
  -3  18  17   11.22    9.58   1
  -3  18  18   -0.35    9.48   1
  -3  18  19    5.24   10.03   1
  -3  19 -17    1.66    7.46   1
  -3  19 -16    4.97    7.31   1
  -3  19 -15   -9.06    7.46   1
  -3  19 -14   -7.40    6.85   1
  -3  19 -13    4.16    6.49   1
  -3  19 -12   -1.88    6.16   1
  -3  19 -11    6.15    6.35   1
  -3  19 -10    9.67    6.53   1
  -3  19  -9    5.34    5.73   1
  -3  19  -7    6.92    5.89   1
  -3  19  -6   16.89    6.16   1
  -3  19  -5    3.17    5.52   1
  -3  19  -4   -1.96    5.82   1
  -3  19  -3    6.60    8.94   1
  -3  19  -3    8.12    5.36   1
  -3  19  -2    6.86    5.29   1
  -3  19  -2    2.86    8.48   1
  -3  19  -1   22.47    9.20   1
  -3  19  -1    8.94    5.56   1
  -3  19   0   -1.82    5.08   1
  -3  19   1    4.00    5.64   1
  -3  19   1   -2.69    7.87   1
  -3  19   2   10.11    5.34   1
  -3  19   2   13.40    9.00   1
  -3  19   3   -0.77    5.00   1
  -3  19   3   20.52    9.51   1
  -3  19   4  -16.81    8.36   1
  -3  19   4   -1.21    4.60   1
  -3  19   5  -10.24    9.60   1
  -3  19   6   -2.99    8.51   1
  -3  19   7    9.06    8.19   1
  -3  19   8    5.95    8.59   1
  -3  19   9   -7.24    9.36   1
  -3  19  10   15.13    8.95   1
  -3  19  11   -2.02    8.78   1
  -3  19  13   14.98    9.44   1
  -3  19  14    5.38    9.00   1
  -3  19  15  -10.37    9.60   1
  -3  19  16    4.62    9.50   1
  -3  19  17   13.25    9.90   1
  -3  20 -14   -0.83    7.66   1
  -3  20 -13  -12.04    7.91   1
  -3  20 -12    8.41    6.90   1
  -3  20 -11   -3.35    6.66   1
  -3  20 -10   -1.54    6.65   1
  -3  20  -9   13.10    6.81   1
  -3  20  -8   -7.95    6.66   1
  -3  20  -7   -0.59    6.42   1
  -3  20  -6    3.13    6.34   1
  -3  20  -5    9.99    6.32   1
  -3  20  -4    2.50    6.38   1
  -3  20  -3  -11.42    6.29   1
  -3  20  -2    7.18    6.06   1
  -3  20  -1    1.74    6.47   1
  -3  20   0   -7.67    9.47   1
  -3  20   1    1.74    8.84   1
  -3  20   1   -4.62    6.06   1
  -3  20   2    0.81    5.81   1
  -3  20   2   17.56    9.97   1
  -3  20   3    1.17    9.57   1
  -3  20   4    8.12    8.95   1
  -3  20   6  -11.70    9.23   1
  -3  20   7  -17.14   14.24   1
  -3  20   9    2.43    8.77   1
  -3  20  10   -8.24    9.87   1
  -3  20  11   -2.07    9.73   1
  -3  20  13   10.18   10.72   1
  -3  21  -9   15.13    7.16   1
  -3  21  -8    7.62    6.90   1
  -3  21  -7   10.69    7.13   1
  -3  21  -6  -13.40    7.39   1
  -3  21  -5   -3.53    6.88   1
  -3  21  -4   10.63    7.11   1
  -3  21  -3    2.16    6.26   1
  -3  21  -2    2.46    6.12   1
  -3  21   0  -13.03    6.14   1
  -3  21   1    6.25    6.30   1
  -3  21   2   -2.34    6.61   1
  -3  21   7    6.86   10.64   1
  -2 -20 -18   15.68    8.95   1
  -2 -20 -16    9.86    6.72   1
  -2 -20 -15   -7.67    6.37   1
  -2 -20 -14   -1.82    6.21   1
  -2 -20 -11    8.29    6.34   1
  -2 -20 -11    1.96    8.62   1
  -2 -20 -10    4.62    5.93   1
  -2 -19 -11   -0.72    8.06   1
  -2 -19 -10    3.92    7.41   1
  -2 -19  -9    4.67    7.39   1
  -2 -19  -7    1.46    5.54   1
  -2 -19  -6   -6.86    5.76   1
  -2 -19  -5   -5.76    5.47   1
  -2 -19  -4   -5.06    5.58   1
  -2 -19  -3    7.84    5.60   1
  -2 -18 -14   -1.46    7.19   1
  -2 -18 -11   -8.18    7.38   1
  -2 -18 -10   -8.01    6.74   1
  -2 -18  -9  -20.25    7.56   1
  -2 -18  -8    1.46    6.27   1
  -2 -17 -15   11.36    7.75   1
  -2 -17 -11   -3.53    7.03   1
  -2 -17 -10   -6.86    6.65   1
  -2 -17  -9    4.54    6.22   1
  -2 -17  -8    5.76    6.00   1
  -2 -17  -7   -1.85    5.52   1
  -2 -17  -6   -7.62    5.52   1
  -2 -17   7    8.70    5.19   1
  -2 -16 -27   -0.94    6.29   1
  -2 -16 -21   -5.62    9.86   1
  -2 -16 -20  -15.29    9.15   1
  -2 -16 -16    1.54    6.25   1
  -2 -16 -12    2.43    6.21   1
  -2 -16 -11    6.81    5.95   1
  -2 -16 -10    5.71    6.07   1
  -2 -16  -9   18.92    6.44   1
  -2 -16  -8    8.35    5.66   1
  -2 -16  -7   19.36    5.90   1
  -2 -16  -6   10.18    5.17   1
  -2 -16   0   -5.11    4.61   1
  -2 -15 -28   -1.66    7.25   1
  -2 -15 -27   14.36    6.82   1
  -2 -15 -26   -4.37    7.11   1
  -2 -15 -22    3.20    8.41   1
  -2 -15 -21   13.03    8.38   1
  -2 -15 -20    4.67    7.73   1
  -2 -15 -17    5.57    7.08   1
  -2 -15 -16   -2.69    6.40   1
  -2 -15 -15   -4.49    5.98   1
  -2 -15 -12    3.03    6.23   1
  -2 -15 -11   10.11    6.04   1
  -2 -15 -10    6.05    6.30   1
  -2 -15  -8    8.35    5.43   1
  -2 -15  -7   12.32    5.55   1
  -2 -15  -6   40.20    6.47   1
  -2 -15  -5   19.01    5.76   1
  -2 -14 -29   -6.35    6.45   1
  -2 -14 -28    2.28    6.98   1
  -2 -14 -27    3.13    6.02   1
  -2 -14 -26    6.55    6.20   1
  -2 -14 -25   -0.83    6.92   1
  -2 -14 -24   12.60   10.30   1
  -2 -14 -23   12.96    8.35   1
  -2 -14 -22   -8.07    8.58   1
  -2 -14 -21    6.00    8.13   1
  -2 -14 -20    5.43    7.74   1
  -2 -14 -19   11.16    7.55   1
  -2 -14 -18    9.12    7.13   1
  -2 -14 -17    1.82    6.37   1
  -2 -14 -15   -0.67    5.61   1
  -2 -14 -12   14.21    5.88   1
  -2 -14 -11   24.01    6.76   1
  -2 -14  -8   17.89    5.41   1
  -2 -14  -7   14.67    5.29   1
  -2 -14  -6   22.75    5.34   1
  -2 -14  -5    9.67    4.79   1
  -2 -14  -4   16.16    4.90   1
  -2 -14  -1    7.40    5.33   1
  -2 -14   0    5.66    4.52   1
  -2 -14   1   14.06    5.03   1
  -2 -14   2    5.06    4.91   1
  -2 -14   3    1.39    4.96   1
  -2 -14   4   12.39    5.42   1
  -2 -14   5   18.84    5.47   1
  -2 -14   6   23.52    5.43   1
  -2 -14   7   16.32    5.33   1
  -2 -14   8   28.09    5.51   1
  -2 -14  10    6.60    4.78   1
  -2 -14  11   19.80    5.70   1
  -2 -14  12   15.37    5.72   1
  -2 -14  13    4.67    5.57   1
  -2 -14  14    3.42    5.11   1
  -2 -14  15    0.53    4.89   1
  -2 -14  17   -6.50    5.66   1
  -2 -14  19   -1.30    7.36   1
  -2 -13 -31   -5.57    6.61   1
  -2 -13 -30    8.47    7.10   1
  -2 -13 -29    6.35    6.35   1
  -2 -13 -28  -17.89    6.60   1
  -2 -13 -27    9.73    6.80   1
  -2 -13 -26    3.20    6.16   1
  -2 -13 -25    0.28   10.72   1
  -2 -13 -25  -10.96    6.42   1
  -2 -13 -24   -7.51    7.84   1
  -2 -13 -23    9.42    7.86   1
  -2 -13 -22    5.43    8.02   1
  -2 -13 -20   -4.49    7.21   1
  -2 -13 -19  -11.36    7.21   1
  -2 -13 -16    3.84    6.12   1
  -2 -13 -12   32.60    6.97   1
  -2 -13 -11   44.49    6.54   1
  -2 -13 -10   26.73    5.69   1
  -2 -13  -9    8.82    5.05   1
  -2 -13  -7   15.76    4.92   1
  -2 -13  -6    6.86    5.08   1
  -2 -13  -5   17.47    4.77   1
  -2 -13  -4   37.95    5.30   1
  -2 -13  -3   -0.24    3.79   1
  -2 -13   0    3.24    4.54   1
  -2 -13   1   20.79    4.47   1
  -2 -13   2   14.59    4.81   1
  -2 -13   3    7.13    4.70   1
  -2 -13   4   36.97    5.59   1
  -2 -13   5   20.34    5.32   1
  -2 -13   6   14.14    5.26   1
  -2 -13   7   16.56    4.97   1
  -2 -13   9    8.82    4.99   1
  -2 -13  10   21.44    5.74   1
  -2 -13  11   39.82    6.31   1
  -2 -13  12   22.47    5.21   1
  -2 -13  13    7.84    5.38   1
  -2 -13  14    4.41    5.46   1
  -2 -13  16   10.50    5.44   1
  -2 -13  17   22.75    5.63   1
  -2 -13  19    7.02    5.35   1
  -2 -13  20    6.10    5.93   1
  -2 -13  21   24.60    7.24   1
  -2 -12 -32    2.89    6.05   1
  -2 -12 -31   -1.14    6.42   1
  -2 -12 -30   10.37    6.25   1
  -2 -12 -27    9.67    6.34   1
  -2 -12 -26    6.55    6.20   1
  -2 -12 -25    9.92    6.68   1
  -2 -12 -25   13.18    9.15   1
  -2 -12 -24    0.20    5.78   1
  -2 -12 -24    8.07    7.50   1
  -2 -12 -23   13.84    8.18   1
  -2 -12 -22    6.81    6.79   1
  -2 -12 -21    5.02    7.03   1
  -2 -12 -20    3.03    6.65   1
  -2 -12 -19    1.21    5.98   1
  -2 -12 -18    4.80    5.78   1
  -2 -12 -16   -9.06    5.96   1
  -2 -12 -15    7.73    5.50   1
  -2 -12 -13    1.99    4.99   1
  -2 -12 -12   31.25    5.93   1
  -2 -12 -11   14.98    5.11   1
  -2 -12 -10   -1.93    5.12   1
  -2 -12  -9   14.44    4.71   1
  -2 -12  -8    5.86    4.36   1
  -2 -12  -7   20.61    5.45   1
  -2 -12  -6   15.13    4.43   1
  -2 -12  -5   13.91    4.10   1
  -2 -12  -4   27.56    4.51   1
  -2 -12  -3    3.72    3.78   1
  -2 -12  -2    5.57    3.59   1
  -2 -12   2    1.39    4.53   1
  -2 -12   3   10.30    4.49   1
  -2 -12   4   28.20    5.10   1
  -2 -12   6   10.18    4.85   1
  -2 -12   7   27.56    5.46   1
  -2 -12   8    5.15    3.86   1
  -2 -12   9    3.31    4.70   1
  -2 -12  10    2.76    4.78   1
  -2 -12  11   12.46    5.01   1
  -2 -12  12   20.61    4.54   1
  -2 -12  13   11.76    5.28   1
  -2 -12  14   16.65    5.47   1
  -2 -12  15   13.99    5.24   1
  -2 -12  16    1.23    4.95   1
  -2 -12  17   16.32    5.74   1
  -2 -12  18   -1.88    4.80   1
  -2 -12  19   -0.42    5.04   1
  -2 -12  20   -1.99    5.41   1
  -2 -12  21    8.35    5.72   1
  -2 -12  22    2.92    5.68   1
  -2 -12  23    3.72    5.91   1
  -2 -11 -33    2.16    6.67   1
  -2 -11 -32   -2.82    6.79   1
  -2 -11 -31    5.62    6.54   1
  -2 -11 -30    4.16    5.88   1
  -2 -11 -29    6.05    6.00   1
  -2 -11 -28   11.97    6.16   1
  -2 -11 -27   12.39   10.77   1
  -2 -11 -27   12.04    6.04   1
  -2 -11 -26   -7.34    9.00   1
  -2 -11 -26   -1.59    6.22   1
  -2 -11 -25    3.20    5.66   1
  -2 -11 -25    8.94    8.37   1
  -2 -11 -24    9.61    7.87   1
  -2 -11 -24    0.17    5.25   1
  -2 -11 -23   31.14    8.15   1
  -2 -11 -22    0.15    6.84   1
  -2 -11 -21    8.76    7.28   1
  -2 -11 -20    6.25    6.85   1
  -2 -11 -17   -1.12    5.70   1
  -2 -11 -16    7.73    5.73   1
  -2 -11 -14    0.30    5.19   1
  -2 -11 -13    6.55    5.63   1
  -2 -11 -11   11.22    5.16   1
  -2 -11 -10    2.66    4.27   1
  -2 -11  -9   17.06    4.63   1
  -2 -11  -8   20.34    4.69   1
  -2 -11  -7   12.60    3.90   1
  -2 -11  -6   46.51    5.46   1
  -2 -11  -5   11.42    3.92   1
  -2 -11  -4   16.81    3.94   1
  -2 -11  -3   42.64    4.96   1
  -2 -11  -2   18.49    3.78   1
  -2 -11   3   56.40    5.56   1
  -2 -11   4   22.94    4.50   1
  -2 -11   5   19.36    4.84   1
  -2 -11   6   50.55    5.83   1
  -2 -11   7   11.97    4.64   1
  -2 -11   8   18.84    4.86   1
  -2 -11   9   16.81    5.00   1
  -2 -11  10   -0.71    4.55   1
  -2 -11  11   17.89    4.91   1
  -2 -11  12   19.18    4.47   1
  -2 -11  13    0.38    4.45   1
  -2 -11  14    7.24    4.68   1
  -2 -11  15   34.81    5.78   1
  -2 -11  16    6.97    5.12   1
  -2 -11  18    8.53    5.43   1
  -2 -11  19   27.04    5.93   1
  -2 -11  20    3.28    4.78   1
  -2 -11  21    0.61    5.01   1
  -2 -11  22    0.44    5.33   1
  -2 -11  23   26.01    5.92   1
  -2 -11  24    9.67    5.72   1
  -2 -11  25   -3.13    5.73   1
  -2 -10 -33    5.38    5.99   1
  -2 -10 -32   10.11    6.17   1
  -2 -10 -31    2.86    5.95   1
  -2 -10 -30    5.57    5.76   1
  -2 -10 -29    2.16    5.59   1
  -2 -10 -28    3.10    6.16   1
  -2 -10 -27   16.97    8.65   1
  -2 -10 -26   -3.42    5.74   1
  -2 -10 -26    6.15    8.18   1
  -2 -10 -25    6.20    5.33   1
  -2 -10 -25   -2.34    7.59   1
  -2 -10 -24   11.70    5.40   1
  -2 -10 -24   16.48    8.12   1
  -2 -10 -23    6.40    6.93   1
  -2 -10 -22    7.56    6.55   1
  -2 -10 -21   19.54    7.16   1
  -2 -10 -20   -5.62    6.64   1
  -2 -10 -19    2.96    5.78   1
  -2 -10 -18    2.96    5.68   1
  -2 -10 -17    9.30    5.92   1
  -2 -10 -16    3.69    5.26   1
  -2 -10 -15    1.44    4.87   1
  -2 -10 -13    6.92    5.00   1
  -2 -10 -12    5.11    4.52   1
  -2 -10 -11    0.77    4.58   1
  -2 -10 -10   18.66    4.58   1
  -2 -10  -9    3.39    4.45   1
  -2 -10  -8    8.94    3.83   1
  -2 -10  -7   -3.76    4.07   1
  -2 -10  -6   14.29    4.08   1
  -2 -10  -5    8.64    3.41   1
  -2 -10  -4   34.57    4.23   1
  -2 -10  -3   58.22    4.88   1
  -2 -10  -2   67.24    5.25   1
  -2 -10  -1    9.12    2.84   1
  -2 -10   4   42.38    5.60   1
  -2 -10   5    9.55    4.08   1
  -2 -10   6   13.62    4.50   1
  -2 -10   7   -5.11    3.71   1
  -2 -10   8   12.74    3.64   1
  -2 -10   9    7.18    3.81   1
  -2 -10  10   24.70    4.47   1
  -2 -10  11    1.49    3.56   1
  -2 -10  12    5.02    3.36   1
  -2 -10  13    2.82    3.76   1
  -2 -10  14   20.79    4.83   1
  -2 -10  15   13.54    4.93   1
  -2 -10  17   -2.86    4.63   1
  -2 -10  18    1.21    4.73   1
  -2 -10  19    5.57    4.67   1
  -2 -10  20    5.86    5.08   1
  -2 -10  21   14.21    5.35   1
  -2 -10  22    6.55    5.07   1
  -2 -10  24    2.37    5.21   1
  -2 -10  25    6.81    5.90   1
  -2 -10  26    8.88    5.66   1
  -2 -10  27   12.04    6.73   1
  -2  -9 -34   -0.46    6.69   1
  -2  -9 -33   -9.06    6.80   1
  -2  -9 -32    7.78    6.53   1
  -2  -9 -31   -2.99    6.19   1
  -2  -9 -30   10.05    6.78   1
  -2  -9 -28    5.66    6.05   1
  -2  -9 -28    1.19    8.39   1
  -2  -9 -27    1.21    7.41   1
  -2  -9 -27   11.83    5.78   1
  -2  -9 -26    3.42    7.51   1
  -2  -9 -26    9.06    5.72   1
  -2  -9 -25    9.73    6.99   1
  -2  -9 -25   13.10    5.50   1
  -2  -9 -24    7.73    7.17   1
  -2  -9 -24    1.66    4.75   1
  -2  -9 -23   -4.84    6.86   1
  -2  -9 -22    6.71    6.47   1
  -2  -9 -22    9.61    5.21   1
  -2  -9 -21   11.16    6.41   1
  -2  -9 -21   16.56    5.62   1
  -2  -9 -20    8.41    6.50   1
  -2  -9 -19    4.84    5.94   1
  -2  -9 -18    7.67    5.65   1
  -2  -9 -17    5.62    5.59   1
  -2  -9 -12   -1.99    4.34   1
  -2  -9 -11   18.66    4.92   1
  -2  -9 -10   29.16    4.75   1
  -2  -9  -9    3.28    3.69   1
  -2  -9  -8   44.76    4.95   1
  -2  -9  -7    7.45    3.49   1
  -2  -9  -6  150.80    7.86   1
  -2  -9  -5   50.98    4.71   1
  -2  -9  -4  172.13    8.13   1
  -2  -9  -3   68.56    5.13   1
  -2  -9  -2   42.25    3.90   1
  -2  -9  -1   36.12    3.73   1
  -2  -9   5   55.06    5.64   1
  -2  -9   6  149.82    8.08   1
  -2  -9   7    4.58    4.15   1
  -2  -9   8   50.41    5.54   1
  -2  -9   9   14.36    4.47   1
  -2  -9  10   21.62    4.74   1
  -2  -9  11   14.98    4.26   1
  -2  -9  12    6.76    3.64   1
  -2  -9  14    0.38    3.82   1
  -2  -9  15   12.04    4.44   1
  -2  -9  16   27.88    5.07   1
  -2  -9  17    6.86    4.40   1
  -2  -9  18    2.46    4.18   1
  -2  -9  19    5.52    4.09   1
  -2  -9  21   13.32    4.96   1
  -2  -9  22    0.96    4.92   1
  -2  -9  23   -5.52    4.56   1
  -2  -9  24   12.67    5.06   1
  -2  -9  25   19.36    5.90   1
  -2  -9  26   -2.31    5.50   1
  -2  -9  27    9.49    6.16   1
  -2  -9  28   12.74    6.50   1
  -2  -8 -35   -4.67    6.13   1
  -2  -8 -34   -7.08    6.28   1
  -2  -8 -33    3.20    5.66   1
  -2  -8 -32    5.02    5.73   1
  -2  -8 -31    6.66    5.47   1
  -2  -8 -30    5.86    5.61   1
  -2  -8 -29   13.84    5.88   1
  -2  -8 -29   10.18   10.34   1
  -2  -8 -28    4.24    5.60   1
  -2  -8 -28    1.21    7.92   1
  -2  -8 -27    3.06    5.42   1
  -2  -8 -27    7.90    7.87   1
  -2  -8 -26    8.07    5.40   1
  -2  -8 -26   17.14    7.53   1
  -2  -8 -25   16.89    7.07   1
  -2  -8 -25   18.92    6.00   1
  -2  -8 -24   19.01    7.06   1
  -2  -8 -24   12.18    5.44   1
  -2  -8 -23    9.49    6.10   1
  -2  -8 -23   -2.50    4.90   1
  -2  -8 -22    6.05    5.31   1
  -2  -8 -22   10.96    6.62   1
  -2  -8 -21   20.98    7.05   1
  -2  -8 -21    4.41    5.12   1
  -2  -8 -20   -3.20    5.98   1
  -2  -8 -20    5.81    4.87   1
  -2  -8 -19    5.34    6.01   1
  -2  -8 -18    4.88    5.75   1
  -2  -8 -17    5.34    5.36   1
  -2  -8 -16    5.11    4.79   1
  -2  -8 -14   -0.19    4.69   1
  -2  -8 -10   17.56    4.36   1
  -2  -8  -9   44.89    5.23   1
  -2  -8  -8   92.74    6.36   1
  -2  -8  -7   38.69    4.85   1
  -2  -8  -6  141.85    7.62   1
  -2  -8  -5   25.20    3.61   1
  -2  -8  -4    0.28    2.85   1
  -2  -8  -3  326.16   11.92   1
  -2  -8  -2   58.83    4.14   1
  -2  -8  -1    8.64    2.53   1
  -2  -8   0  142.32    6.44   1
  -2  -8   6  155.00    8.22   1
  -2  -8   7   34.81    4.96   1
  -2  -8   8   93.51    6.58   1
  -2  -8   9   50.27    5.39   1
  -2  -8  10   12.18    4.40   1
  -2  -8  11  136.19    7.70   1
  -2  -8  12   30.69    4.65   1
  -2  -8  14    8.58    3.93   1
  -2  -8  16   12.39    4.36   1
  -2  -8  17    1.02    3.80   1
  -2  -8  18    5.86    4.26   1
  -2  -8  19    5.86    4.07   1
  -2  -8  20    2.46    4.36   1
  -2  -8  21   14.06    4.65   1
  -2  -8  22   -7.84    4.87   1
  -2  -8  23    3.28    4.34   1
  -2  -8  24   19.36    5.37   1
  -2  -8  25   20.52    5.25   1
  -2  -8  26    6.81    5.38   1
  -2  -8  27   11.42    5.61   1
  -2  -8  28   11.09    6.13   1
  -2  -8  30    6.60    6.42   1
  -2  -8  31    8.53    7.42   1
  -2  -7 -34   -2.96    5.78   1
  -2  -7 -33   -2.79    6.21   1
  -2  -7 -32   -4.84    5.85   1
  -2  -7 -31    9.42    5.89   1
  -2  -7 -30    6.86    5.76   1
  -2  -7 -29    9.18    5.94   1
  -2  -7 -29    8.24    8.55   1
  -2  -7 -28   22.47    8.72   1
  -2  -7 -28   12.96    5.83   1
  -2  -7 -27   35.05    8.88   1
  -2  -7 -27   38.32    6.69   1
  -2  -7 -26    3.13    5.17   1
  -2  -7 -26   11.97    8.03   1
  -2  -7 -25   18.06    5.52   1
  -2  -7 -25   10.05    7.67   1
  -2  -7 -24   15.84    5.57   1
  -2  -7 -24   -6.81    7.26   1
  -2  -7 -23    3.10    7.11   1
  -2  -7 -23    7.62    4.97   1
  -2  -7 -22    8.35    5.14   1
  -2  -7 -22    2.02    6.93   1
  -2  -7 -21   29.05    7.44   1
  -2  -7 -21   36.72    5.82   1
  -2  -7 -20   14.98    6.58   1
  -2  -7 -19   -0.12    5.58   1
  -2  -7 -19    2.92    4.55   1
  -2  -7 -18    0.07    5.37   1
  -2  -7 -17    8.58    5.04   1
  -2  -7 -15    9.99    5.25   1
  -2  -7 -10   59.91    5.73   1
  -2  -7  -9   96.24    6.47   1
  -2  -7  -8    6.35    3.68   1
  -2  -7  -6  389.67   13.82   1
  -2  -7  -5  193.77    8.35   1
  -2  -7  -4   18.84    3.21   1
  -2  -7  -3   59.75    4.02   1
  -2  -7  -2  218.45    8.57   1
  -2  -7  -1  103.02    5.07   1
  -2  -7   0   20.70    2.37   1
  -2  -7   7   74.13    5.85   1
  -2  -7   8   -2.86    4.09   1
  -2  -7   9   89.68    6.25   1
  -2  -7  10   70.39    5.87   1
  -2  -7  11  268.63   11.15   1
  -2  -7  12   42.64    5.22   1
  -2  -7  13   14.21    4.15   1
  -2  -7  14   28.20    4.35   1
  -2  -7  15   13.47    4.48   1
  -2  -7  16   29.92    4.59   1
  -2  -7  19    4.12    4.10   1
  -2  -7  20   11.36    4.65   1
  -2  -7  21   25.30    5.03   1
  -2  -7  22    4.45    4.47   1
  -2  -7  23   -0.29    4.10   1
  -2  -7  24    4.41    4.58   1
  -2  -7  25    5.06    4.55   1
  -2  -7  26   -8.07    5.28   1
  -2  -7  27   39.94    6.32   1
  -2  -7  28   -0.38    5.06   1
  -2  -7  29   -0.69    5.63   1
  -2  -7  30    1.59    5.95   1
  -2  -7  31   -3.92    6.18   1
  -2  -7  32   -4.08    6.26   1
  -2  -7  33   11.90    8.07   1
  -2  -6 -35   10.76    6.69   1
  -2  -6 -34    4.75    6.19   1
  -2  -6 -33    5.06    5.99   1
  -2  -6 -32    0.08    5.40   1
  -2  -6 -31    3.88    5.87   1
  -2  -6 -30   25.91    6.11   1
  -2  -6 -29   33.06    8.51   1
  -2  -6 -29   24.30    6.31   1
  -2  -6 -28   10.24    7.87   1
  -2  -6 -28    6.15    5.60   1
  -2  -6 -27    3.42    7.29   1
  -2  -6 -26    9.99    7.20   1
  -2  -6 -26   -0.59    5.36   1
  -2  -6 -25   12.60    6.53   1
  -2  -6 -24   -2.59    5.99   1
  -2  -6 -23    9.92    6.80   1
  -2  -6 -23    9.49    5.48   1
  -2  -6 -22   -6.10    4.89   1
  -2  -6 -22   -1.90    6.15   1
  -2  -6 -21    9.49    4.80   1
  -2  -6 -21   -1.64    6.25   1
  -2  -6 -20   13.40    6.30   1
  -2  -6 -20    4.12    4.51   1
  -2  -6 -19    5.66    5.57   1
  -2  -6 -19   11.83    4.82   1
  -2  -6 -18   -3.76    5.32   1
  -2  -6 -18    1.99    4.26   1
  -2  -6 -17   32.95    6.20   1
  -2  -6 -16    7.13    5.02   1
  -2  -6 -15    1.66    4.80   1
  -2  -6  -9  218.74    9.76   1
  -2  -6  -8   65.12    5.49   1
  -2  -6  -7    4.58    3.12   1
  -2  -6  -6  138.77    7.07   1
  -2  -6  -5  192.65    8.05   1
  -2  -6  -4  186.32    7.37   1
  -2  -6  -3   60.22    4.04   1
  -2  -6  -2   18.84    2.69   1
  -2  -6  -1  282.58    9.41   1
  -2  -6   0   26.73    2.48   1
  -2  -6   8   68.06    5.45   1
  -2  -6   9  214.62    9.38   1
  -2  -6  10   21.62    4.28   1
  -2  -6  11   71.40    5.58   1
  -2  -6  12  242.74   10.28   1
  -2  -6  13   37.09    4.63   1
  -2  -6  14    5.81    3.66   1
  -2  -6  15   -0.14    3.45   1
  -2  -6  16   10.89    3.89   1
  -2  -6  17   30.80    4.33   1
  -2  -6  18    4.88    3.80   1
  -2  -6  19   12.53    3.89   1
  -2  -6  20    1.19    3.95   1
  -2  -6  21    1.80    4.29   1
  -2  -6  22    2.56    4.19   1
  -2  -6  23    8.01    4.36   1
  -2  -6  24    2.59    4.12   1
  -2  -6  25    8.76    4.62   1
  -2  -6  26    1.19    4.56   1
  -2  -6  27    5.11    4.84   1
  -2  -6  28    5.90    5.10   1
  -2  -6  29   26.83    5.91   1
  -2  -6  31    9.30    5.98   1
  -2  -6  32   11.09    6.13   1
  -2  -6  33    4.00    6.40   1
  -2  -5 -36    8.94    7.00   1
  -2  -5 -35    2.31    6.23   1
  -2  -5 -34    4.00    5.68   1
  -2  -5 -33   -1.25    5.51   1
  -2  -5 -32   -3.17    5.48   1
  -2  -5 -31    8.24    6.43   1
  -2  -5 -30    2.46    9.23   1
  -2  -5 -30   14.90    5.79   1
  -2  -5 -29   14.59    5.88   1
  -2  -5 -29    8.70    8.26   1
  -2  -5 -28   18.84    8.51   1
  -2  -5 -28   36.48    6.40   1
  -2  -5 -27    6.50    6.99   1
  -2  -5 -27    3.65    5.62   1
  -2  -5 -26    7.24    7.26   1
  -2  -5 -26    6.71    5.34   1
  -2  -5 -25    8.88    5.07   1
  -2  -5 -25   10.96    7.68   1
  -2  -5 -24   19.89    5.53   1
  -2  -5 -23   15.52    7.01   1
  -2  -5 -23   24.70    5.57   1
  -2  -5 -22   14.59    5.27   1
  -2  -5 -22   24.50    6.73   1
  -2  -5 -21    7.08    4.68   1
  -2  -5 -21    3.65    6.53   1
  -2  -5 -20   14.29    6.43   1
  -2  -5 -20   14.82    4.85   1
  -2  -5 -19    1.06    5.54   1
  -2  -5 -19   12.46    4.52   1
  -2  -5 -18   27.35    5.33   1
  -2  -5 -18   32.38    6.37   1
  -2  -5 -17   10.11    4.83   1
  -2  -5 -17   12.96    5.62   1
  -2  -5 -16   67.40    7.22   1
  -2  -5 -15   20.98    5.22   1
  -2  -5 -14   24.80    5.38   1
  -2  -5 -13   17.98    4.92   1
  -2  -5 -12  211.12   10.46   1
  -2  -5 -11   29.70    5.45   1
  -2  -5 -10   69.72    6.18   1
  -2  -5  -9  164.61    8.21   1
  -2  -5  -8   39.82    4.67   1
  -2  -5  -7  100.20    6.01   1
  -2  -5  -6   23.72    3.41   1
  -2  -5  -5  197.68    7.87   1
  -2  -5  -4  102.82    5.27   1
  -2  -5  -3  133.63    5.55   1
  -2  -5  -2   69.89    3.68   1
  -2  -5  -1   53.44    3.07   1
  -2  -5   0   14.14    1.73   1
  -2  -5   1   48.72    2.51   1
  -2  -5   8   39.44    4.77   1
  -2  -5   9  166.93    7.75   1
  -2  -5  10   75.69    5.39   1
  -2  -5  11   33.06    4.37   1
  -2  -5  12  223.50    9.27   1
  -2  -5  13   10.96    3.77   1
  -2  -5  14   25.10    4.11   1
  -2  -5  15   22.28    4.15   1
  -2  -5  16   61.00    5.47   1
  -2  -5  17    4.88    3.58   1
  -2  -5  18   28.73    4.50   1
  -2  -5  20   12.82    4.08   1
  -2  -5  21    5.66    3.95   1
  -2  -5  22    5.06    3.83   1
  -2  -5  23   12.74    4.36   1
  -2  -5  25   -6.35    4.79   1
  -2  -5  26   -2.34    4.71   1
  -2  -5  27    0.61    4.29   1
  -2  -5  28   33.52    5.79   1
  -2  -5  29   -3.03    5.08   1
  -2  -5  30    3.72    5.29   1
  -2  -5  31    7.78    5.36   1
  -2  -5  32    3.57    6.01   1
  -2  -5  33    6.55    6.25   1
  -2  -5  34   -0.85    6.00   1
  -2  -5  35    1.54    7.09   1
  -2  -5  36   13.40    7.69   1
  -2  -4 -37    7.67    7.15   1
  -2  -4 -35  -10.11    6.68   1
  -2  -4 -34   -0.58    5.44   1
  -2  -4 -33    2.07    5.88   1
  -2  -4 -32    7.24    5.54   1
  -2  -4 -31    7.13    5.55   1
  -2  -4 -30   12.46    5.86   1
  -2  -4 -30   -5.86    9.00   1
  -2  -4 -29   -2.10    5.31   1
  -2  -4 -29    7.40    8.05   1
  -2  -4 -28   15.37    9.02   1
  -2  -4 -27   -2.66    7.66   1
  -2  -4 -27   18.66    5.79   1
  -2  -4 -26   13.03    7.87   1
  -2  -4 -26   19.45    5.47   1
  -2  -4 -25   16.32    7.27   1
  -2  -4 -25    1.32    4.58   1
  -2  -4 -24   13.03    5.20   1
  -2  -4 -24   21.62    7.35   1
  -2  -4 -23    1.61    4.52   1
  -2  -4 -23   -9.00    6.60   1
  -2  -4 -22   -2.07    5.70   1
  -2  -4 -22   19.10    5.24   1
  -2  -4 -21   13.03    4.91   1
  -2  -4 -21   10.89    6.27   1
  -2  -4 -20   20.25    4.95   1
  -2  -4 -20   12.67    6.48   1
  -2  -4 -19   12.25    6.02   1
  -2  -4 -19    7.24    4.30   1
  -2  -4 -18    8.70    4.43   1
  -2  -4 -18   -3.53    4.81   1
  -2  -4 -17   30.36    4.96   1
  -2  -4 -17   21.16    5.52   1
  -2  -4 -16    7.62    5.08   1
  -2  -4 -15   30.58    5.09   1
  -2  -4 -15   33.41    5.90   1
  -2  -4 -14  123.65    8.23   1
  -2  -4 -13    4.24    4.53   1
  -2  -4 -12  195.72    9.51   1
  -2  -4 -11  302.76   12.18   1
  -2  -4 -10   29.48    4.78   1
  -2  -4  -9   39.44    4.77   1
  -2  -4  -8  368.64   13.06   1
  -2  -4  -7  178.49    8.02   1
  -2  -4  -6   67.08    4.91   1
  -2  -4  -5   68.72    4.31   1
  -2  -4  -4   94.67    4.86   1
  -2  -4  -3    6.81    2.40   1
  -2  -4  -2   48.44    3.06   1
  -2  -4  -1   17.39    2.00   1
  -2  -4   0   10.30    1.41   1
  -2  -4   9   50.13    4.53   1
  -2  -4  10   27.98    4.23   1
  -2  -4  11  288.32   11.21   1
  -2  -4  12  177.42    7.99   1
  -2  -4  14  124.77    6.70   1
  -2  -4  15   32.95    4.13   1
  -2  -4  16    8.82    3.74   1
  -2  -4  17   26.32    4.00   1
  -2  -4  18    3.72    3.28   1
  -2  -4  19    5.81    3.42   1
  -2  -4  20   10.82    3.62   1
  -2  -4  23    0.46    3.59   1
  -2  -4  24   20.16    4.40   1
  -2  -4  25    7.40    4.08   1
  -2  -4  26   11.49    4.41   1
  -2  -4  27   12.46    4.66   1
  -2  -4  28   10.82    4.93   1
  -2  -4  29   -1.82    4.72   1
  -2  -4  30   -0.69    4.75   1
  -2  -4  31    3.69    5.49   1
  -2  -4  32    3.69    5.88   1
  -2  -4  33   -9.80    5.76   1
  -2  -4  34   -1.77    6.22   1
  -2  -4  35   -6.20    6.77   1
  -2  -4  36    0.83    6.61   1
  -2  -3 -37  -10.76    7.02   1
  -2  -3 -36   -2.86    6.29   1
  -2  -3 -35    3.84    6.08   1
  -2  -3 -34    5.81    5.83   1
  -2  -3 -33   -0.06    5.51   1
  -2  -3 -32    1.25    5.60   1
  -2  -3 -31    5.24    5.63   1
  -2  -3 -31   19.45   10.76   1
  -2  -3 -30   17.81    9.12   1
  -2  -3 -29    8.18    7.89   1
  -2  -3 -29    0.67    5.20   1
  -2  -3 -28    0.59    7.22   1
  -2  -3 -28    6.55    5.17   1
  -2  -3 -27   78.85    7.64   1
  -2  -3 -27   76.21    9.78   1
  -2  -3 -26   25.81    7.82   1
  -2  -3 -25   18.23    5.12   1
  -2  -3 -25   19.10    7.43   1
  -2  -3 -24   12.32    5.05   1
  -2  -3 -24    6.76    6.81   1
  -2  -3 -23   -0.18    4.31   1
  -2  -3 -23    1.44    6.29   1
  -2  -3 -22    5.86    6.29   1
  -2  -3 -22   18.92    5.05   1
  -2  -3 -21   15.05    4.89   1
  -2  -3 -21    9.86    6.53   1
  -2  -3 -20   -3.96    6.01   1
  -2  -3 -20   12.46    4.38   1
  -2  -3 -19    2.96    4.20   1
  -2  -3 -19    9.18    5.21   1
  -2  -3 -18   83.91    7.88   1
  -2  -3 -18   84.27    6.79   1
  -2  -3 -17   26.94    6.02   1
  -2  -3 -17   28.20    4.99   1
  -2  -3 -16   46.92    6.16   1
  -2  -3 -16   36.60    5.32   1
  -2  -3 -15    7.78    5.13   1
  -2  -3 -15   -4.49    4.28   1
  -2  -3 -14  149.33    8.55   1
  -2  -3 -14  155.50    9.23   1
  -2  -3 -13  135.26    8.37   1
  -2  -3 -12   18.49    4.64   1
  -2  -3 -11   18.32    4.71   1
  -2  -3 -10   98.60    6.55   1
  -2  -3  -9   45.43    4.85   1
  -2  -3  -8  219.04    9.47   1
  -2  -3  -7   40.70    4.21   1
  -2  -3  -6   45.70    5.81   1
  -2  -3  -5  474.80   14.82   1
  -2  -3  -4   30.80    4.66   1
  -2  -3  -3   87.24    4.30   1
  -2  -3  -2   11.22    2.08   1
  -2  -3  -1  201.36    6.53   1
  -2  -3   0  202.49   11.67   1
  -2  -3   9   48.44    4.32   1
  -2  -3  10   80.82    5.39   1
  -2  -3  11   26.94    3.74   1
  -2  -3  12   17.89    3.38   1
  -2  -3  13  135.49    6.75   1
  -2  -3  14  159.26    7.32   1
  -2  -3  15   -0.19    3.04   1
  -2  -3  15   -1.61    3.10   1
  -2  -3  16   39.69    4.16   1
  -2  -3  17   29.81    3.82   1
  -2  -3  18   80.82    5.39   1
  -2  -3  19   -3.72    3.36   1
  -2  -3  19    3.06    4.03   1
  -2  -3  20    5.52    3.15   1
  -2  -3  20    3.88    3.98   1
  -2  -3  21   17.64    3.78   1
  -2  -3  22   18.15    4.09   1
  -2  -3  23   -0.08    3.87   1
  -2  -3  24    5.95    3.81   1
  -2  -3  25   14.44    4.10   1
  -2  -3  26   30.25    4.73   1
  -2  -3  27   75.69    6.26   1
  -2  -3  28   -0.69    4.15   1
  -2  -3  29    1.10    4.49   1
  -2  -3  30    5.57    4.91   1
  -2  -3  31   -1.12    4.64   1
  -2  -3  32   -5.57    5.43   1
  -2  -3  33   -1.85    6.34   1
  -2  -3  34    2.96    5.64   1
  -2  -3  35    2.56    6.18   1
  -2  -2 -37   12.18    7.54   1
  -2  -2 -36   12.82    6.59   1
  -2  -2 -35   -0.03    6.11   1
  -2  -2 -34   -3.76    6.25   1
  -2  -2 -33   -0.88    5.43   1
  -2  -2 -32    0.72    5.29   1
  -2  -2 -31   -8.82   10.57   1
  -2  -2 -31    1.99    5.44   1
  -2  -2 -30    0.37    5.33   1
  -2  -2 -28   -1.74    8.03   1
  -2  -2 -28    4.37    5.35   1
  -2  -2 -27   30.25    8.03   1
  -2  -2 -27   25.60    5.67   1
  -2  -2 -26    9.36    5.08   1
  -2  -2 -25   12.96    7.06   1
  -2  -2 -25   15.37    5.02   1
  -2  -2 -24    2.19    4.41   1
  -2  -2 -24    1.90    6.71   1
  -2  -2 -23   -0.53    4.26   1
  -2  -2 -23   -7.29    6.21   1
  -2  -2 -22   20.98    6.87   1
  -2  -2 -22   21.62    5.30   1
  -2  -2 -21   12.39    4.79   1
  -2  -2 -21    5.06    5.85   1
  -2  -2 -20   11.42    4.60   1
  -2  -2 -20   14.52    5.87   1
  -2  -2 -19  108.99    8.98   1
  -2  -2 -19  107.33    7.67   1
  -2  -2 -18    0.92    4.67   1
  -2  -2 -18    2.16    4.00   1
  -2  -2 -17    5.34    4.07   1
  -2  -2 -17   12.60    5.40   1
  -2  -2 -16   11.63    5.39   1
  -2  -2 -16   20.16    4.49   1
  -2  -2 -15   22.94    5.36   1
  -2  -2 -15   12.96    4.25   1
  -2  -2 -14   91.78    6.71   1
  -2  -2 -14   91.58    7.46   1
  -2  -2 -13   82.26    6.89   1
  -2  -2 -13   85.19    6.65   1
  -2  -2 -12   67.08    6.39   1
  -2  -2 -12   69.89    6.02   1
  -2  -2 -11   92.74   10.21   1
  -2  -2 -10  307.30   12.27   1
  -2  -2  -8  103.02    6.29   1
  -2  -2  -7  181.17    7.81   1
  -2  -2  -6   15.52    3.23   1
  -2  -2  -5  203.92    8.00   1
  -2  -2  -4    4.49    4.83   1
  -2  -2  -1  161.29    5.59   1
  -2  -2   0    6.81    2.61   1
  -2  -2   7  168.22    5.97   1
  -2  -2   8  101.40    4.63   1
  -2  -2  10  313.64   10.63   1
  -2  -2  10  277.89   10.00   1
  -2  -2  11   96.04    5.29   1
  -2  -2  11   90.06    4.93   1
  -2  -2  12   60.84    4.37   1
  -2  -2  12   64.32    4.49   1
  -2  -2  13   85.19    5.17   1
  -2  -2  13   93.90    5.62   1
  -2  -2  14   94.67    5.64   1
  -2  -2  14   87.61    5.05   1
  -2  -2  15   12.04    3.05   1
  -2  -2  15   22.09    4.14   1
  -2  -2  16   19.10    3.76   1
  -2  -2  16   17.31    3.24   1
  -2  -2  17   13.25    3.06   1
  -2  -2  17   11.70    4.17   1
  -2  -2  18    2.31    3.04   1
  -2  -2  18    1.69    3.82   1
  -2  -2  19  122.54    6.20   1
  -2  -2  19  114.92    7.50   1
  -2  -2  20   16.32    4.77   1
  -2  -2  20   14.98    3.41   1
  -2  -2  21    4.54    3.41   1
  -2  -2  21   20.79    5.38   1
  -2  -2  22   20.43    3.80   1
  -2  -2  22   17.47    5.60   1
  -2  -2  23   -7.95    3.72   1
  -2  -2  23    0.52    5.17   1
  -2  -2  24    2.99    5.22   1
  -2  -2  24    2.50    3.32   1
  -2  -2  25   17.31    6.32   1
  -2  -2  25   13.69    3.92   1
  -2  -2  26    5.15    4.09   1
  -2  -2  26    8.76    6.04   1
  -2  -2  27   13.76    6.38   1
  -2  -2  27   32.04    5.09   1
  -2  -2  30    5.38    5.06   1
  -2  -2  31    8.64    5.70   1
  -2  -2  32    5.11    4.93   1
  -2  -2  33   -4.67    5.27   1
  -2  -2  34   -2.25    5.25   1
  -2  -2  35    8.07    6.42   1
  -2  -1 -37    3.92    6.38   1
  -2  -1 -36    1.46    6.12   1
  -2  -1 -35   12.89    6.75   1
  -2  -1 -34    0.21    5.89   1
  -2  -1 -33    1.74    5.57   1
  -2  -1 -32    4.67    5.83   1
  -2  -1 -31   10.50    5.70   1
  -2  -1 -31   13.91   10.97   1
  -2  -1 -30   -1.74    7.87   1
  -2  -1 -29   32.95    8.15   1
  -2  -1 -28   -2.43    8.08   1
  -2  -1 -27   18.06    8.07   1
  -2  -1 -26   29.59    8.16   1
  -2  -1 -24   10.96    4.70   1
  -2  -1 -24   -2.19    6.84   1
  -2  -1 -23    4.04    6.79   1
  -2  -1 -23   19.01    5.06   1
  -2  -1 -22    4.58    4.45   1
  -2  -1 -22   -2.22    5.99   1
  -2  -1 -21   29.27    5.41   1
  -2  -1 -21   28.20    6.37   1
  -2  -1 -20   19.10    6.03   1
  -2  -1 -20   29.05    5.07   1
  -2  -1 -19   16.56    6.27   1
  -2  -1 -19    9.00    4.26   1
  -2  -1 -18    8.29    4.44   1
  -2  -1 -17   37.82    5.29   1
  -2  -1 -17   23.04    5.76   1
  -2  -1 -16   23.43    4.55   1
  -2  -1 -16   18.15    5.45   1
  -2  -1 -15   62.41    6.64   1
  -2  -1 -15   68.56    6.13   1
  -2  -1 -14   62.57    6.17   1
  -2  -1 -14   63.68    5.91   1
  -2  -1 -13   19.71    4.88   1
  -2  -1 -13   20.07    4.39   1
  -2  -1 -12  143.04    8.37   1
  -2  -1 -12  160.28    8.61   1
  -2  -1 -11   87.80    6.56   1
  -2  -1 -11   81.90    6.15   1
  -2  -1 -10  199.66    9.04   1
  -2  -1 -10  183.87    9.22   1
  -2  -1  -9  199.94    9.05   1
  -2  -1  -8   68.72    5.14   1
  -2  -1  -7   47.61    4.42   1
  -2  -1  -6   18.84    3.56   1
  -2  -1  -5   30.47    3.53   1
  -2  -1  -4   54.17    3.68   1
  -2  -1  -3   83.72    4.57   1
  -2  -1  -2  443.94   13.48   1
  -2  -1  -1   16.65    1.96   1
  -2  -1   2  429.73   12.44   1
  -2  -1   4   42.38    2.08   1
  -2  -1   5   31.14    2.01   1
  -2  -1   6   13.47    1.76   1
  -2  -1   7   47.33    2.75   1
  -2  -1   8   64.48    3.53   1
  -2  -1  10  192.10    7.48   1
  -2  -1  11   82.08    4.71   1
  -2  -1  12  151.04    6.88   1
  -2  -1  12  151.04    6.39   1
  -2  -1  13   18.75    2.94   1
  -2  -1  13   15.84    3.66   1
  -2  -1  14   60.68    4.83   1
  -2  -1  14   63.04    4.13   1
  -2  -1  15   78.32    4.60   1
  -2  -1  15   78.85    5.51   1
  -2  -1  16   26.73    4.45   1
  -2  -1  16   22.66    3.33   1
  -2  -1  17   33.06    5.17   1
  -2  -1  17   29.48    3.37   1
  -2  -1  18    6.15    4.66   1
  -2  -1  18   11.29    2.82   1
  -2  -1  19    9.24    2.92   1
  -2  -1  19    7.02    4.45   1
  -2  -1  20   17.22    3.24   1
  -2  -1  20   21.81    5.14   1
  -2  -1  21   18.40    3.60   1
  -2  -1  21   25.81    5.28   1
  -2  -1  22   10.11    5.09   1
  -2  -1  22    0.67    2.90   1
  -2  -1  23   19.10    5.77   1
  -2  -1  23   17.89    3.64   1
  -2  -1  24    9.49    5.67   1
  -2  -1  24    8.64    3.41   1
  -2  -1  25   23.81    6.44   1
  -2  -1  25   19.54    3.89   1
  -2  -1  26    0.42    5.99   1
  -2  -1  26   10.76    3.61   1
  -2  -1  27   27.25    7.41   1
  -2  -1  27   12.67    4.34   1
  -2  -1  28    8.76    6.51   1
  -2  -1  28    6.25    4.05   1
  -2  -1  29   51.27    8.59   1
  -2  -1  30   -3.53    4.96   1
  -2  -1  30   -7.08    7.34   1
  -2  -1  31   -3.57    7.14   1
  -2  -1  32    4.84    8.36   1
  -2  -1  32    1.21    5.10   1
  -2  -1  33    0.38    4.89   1
  -2  -1  33  -14.29    8.54   1
  -2  -1  34   -2.22    5.24   1
  -2   0 -37   -6.35    6.25   1
  -2   0 -36   14.06    6.38   1
  -2   0 -35    5.86    6.10   1
  -2   0 -34   -1.56    6.35   1
  -2   0 -33    0.92    6.01   1
  -2   0 -32  -12.18    6.35   1
  -2   0 -31   15.29   11.03   1
  -2   0 -31    4.33    5.74   1
  -2   0 -30   38.81    9.10   1
  -2   0 -29    6.40    5.21   1
  -2   0 -29   12.89    7.90   1
  -2   0 -28    9.06    5.60   1
  -2   0 -28   23.33    8.69   1
  -2   0 -27   12.32    7.79   1
  -2   0 -27    6.00    5.44   1
  -2   0 -26   43.82    9.14   1
  -2   0 -24    6.97    4.70   1
  -2   0 -24   -1.46    6.90   1
  -2   0 -23    1.93    4.45   1
  -2   0 -23    8.47    6.87   1
  -2   0 -22   75.00    8.14   1
  -2   0 -21   13.40    5.34   1
  -2   0 -20    8.53    5.37   1
  -2   0 -20   10.30    4.30   1
  -2   0 -19    3.13    4.07   1
  -2   0 -19   15.92    5.51   1
  -2   0 -18   19.45    5.64   1
  -2   0 -18   29.38    4.88   1
  -2   0 -17    2.40    4.56   1
  -2   0 -17    1.59    3.96   1
  -2   0 -16   22.66    4.76   1
  -2   0 -16   26.32    5.64   1
  -2   0 -15    9.49    4.19   1
  -2   0 -15    5.38    4.87   1
  -2   0 -14   51.55    6.32   1
  -2   0 -14   48.02    4.85   1
  -2   0 -13  304.50   12.91   1
  -2   0 -13  291.73   12.30   1
  -2   0 -12   86.86    6.52   1
  -2   0 -12   76.56    6.12   1
  -2   0 -11   16.40    4.62   1
  -2   0 -11   14.59    4.35   1
  -2   0 -10  149.33    8.07   1
  -2   0 -10  166.15    8.51   1
  -2   0  -9   -1.56    3.75   1
  -2   0  -9   -0.66    3.95   1
  -2   0  -8  508.50   17.14   1
  -2   0  -8  497.29   16.95   1
  -2   0  -7   75.00    5.20   1
  -2   0  -6   -1.25    3.11   1
  -2   0  -5  114.49    5.99   1
  -2   0  -4  206.21    8.04   1
  -2   0   2  156.50    5.50   1
  -2   0   3    0.86    1.28   1
  -2   0   4  197.12    6.74   1
  -2   0   5  115.78    4.52   1
  -2   0   6    1.32    1.56   1
  -2   0   7   75.86    3.83   1
  -2   0   8  499.52   15.20   1
  -2   0   9    2.79    2.77   1
  -2   0  10  151.54    6.65   1
  -2   0  10  156.75    6.51   1
  -2   0  11   13.84    3.20   1
  -2   0  11   17.06    2.56   1
  -2   0  12   82.63    5.45   1
  -2   0  12   89.49    4.54   1
  -2   0  13  286.96   11.18   1
  -2   0  13  301.72   10.07   1
  -2   0  14   44.09    3.45   1
  -2   0  14   52.56    4.93   1
  -2   0  15    8.82    3.92   1
  -2   0  15    8.12    2.68   1
  -2   0  16   20.52    3.08   1
  -2   0  17    6.45    2.69   1
  -2   0  18   17.47    2.84   1
  -2   0  19    6.40    4.35   1
  -2   0  20   13.54    3.09   1
  -2   0  21    9.06    2.95   1
  -2   0  22   75.52    4.87   1
  -2   0  23   -2.82    3.06   1
  -2   0  23   -1.96    5.32   1
  -2   0  24   11.22    6.30   1
  -2   0  24    5.38    3.02   1
  -2   0  25    4.84    3.39   1
  -2   0  25   10.69    6.21   1
  -2   0  26   55.50    8.05   1
  -2   0  26   44.36    4.40   1
  -2   0  27   11.36    6.94   1
  -2   0  28   11.02    6.77   1
  -2   0  28   17.89    4.23   1
  -2   0  29    3.96    6.57   1
  -2   0  29   10.63    4.43   1
  -2   0  30   43.30    5.40   1
  -2   0  31    9.00    7.56   1
  -2   0  31   -3.57    4.08   1
  -2   0  32   12.67    4.70   1
  -2   0  32   -0.88    7.58   1
  -2   0  33    2.34    4.68   1
  -2   0  33    3.57    8.24   1
  -2   0  34    4.97    8.61   1
  -2   0  34  -11.36    5.46   1
  -2   0  35   -8.12    9.35   1
  -2   0  36    1.77    9.34   1
  -2   1 -37    8.70    6.90   1
  -2   1 -36    4.41    6.47   1
  -2   1 -35    0.35    6.30   1
  -2   1 -34   -3.28    6.48   1
  -2   1 -33    1.59    6.12   1
  -2   1 -32    6.25    5.85   1
  -2   1 -31    8.01   10.75   1
  -2   1 -31    7.29    5.99   1
  -2   1 -30    3.72    5.29   1
  -2   1 -30   -8.07    8.52   1
  -2   1 -29   27.46    8.80   1
  -2   1 -28   20.07    8.87   1
  -2   1 -28    4.97    5.31   1
  -2   1 -27    9.86    7.98   1
  -2   1 -26   23.04    8.74   1
  -2   1 -25   23.62    8.26   1
  -2   1 -24   10.11    7.31   1
  -2   1 -22    5.24    4.58   1
  -2   1 -22    0.85    6.05   1
  -2   1 -20    7.34    5.58   1
  -2   1 -19    6.40    4.81   1
  -2   1 -18    6.66    5.73   1
  -2   1 -17   33.29    6.12   1
  -2   1 -16   15.44    5.50   1
  -2   1 -16   27.35    5.02   1
  -2   1 -15   76.74    6.31   1
  -2   1 -15   76.21    7.16   1
  -2   1 -14   55.50    5.81   1
  -2   1 -14   52.71    6.53   1
  -2   1 -13   12.53    4.46   1
  -2   1 -12  146.89    8.24   1
  -2   1 -12  154.01    8.94   1
  -2   1 -11   85.01    6.09   1
  -2   1 -11   81.18    6.49   1
  -2   1 -10  180.36    9.13   1
  -2   1 -10  198.81    9.31   1
  -2   1  -9  209.96    9.27   1
  -2   1  -9  190.44    9.11   1
  -2   1  -8   66.75    5.39   1
  -2   1  -8   58.68    5.21   1
  -2   1  -7   50.55    4.83   1
  -2   1  -7   47.20    4.81   1
  -2   1  -6   18.58    3.97   1
  -2   1  -5   30.47    3.97   1
  -2   1   2  428.08   13.24   1
  -2   1   3   74.48    3.80   1
  -2   1   4   53.00    3.06   1
  -2   1   5   35.76    2.75   1
  -2   1   6   18.66    2.33   1
  -2   1   7   43.69    3.31   1
  -2   1   8   58.06    3.96   1
  -2   1   9  189.61    7.71   1
  -2   1  10  188.24    7.96   1
  -2   1  11   83.72    5.67   1
  -2   1  11   84.27    4.22   1
  -2   1  12  158.76    7.81   1
  -2   1  12  153.76    5.95   1
  -2   1  13   17.56    2.26   1
  -2   1  13   16.48    3.82   1
  -2   1  14   64.80    5.31   1
  -2   1  14   58.83    3.68   1
  -2   1  15   66.10    5.69   1
  -2   1  15   81.90    4.16   1
  -2   1  16   30.58    5.09   1
  -2   1  16   17.72    2.78   1
  -2   1  17   27.56    2.84   1
  -2   1  17   32.83    5.16   1
  -2   1  18    9.55    4.33   1
  -2   1  19    3.96    4.74   1
  -2   1  19    8.12    2.39   1
  -2   1  20   17.89    3.05   1
  -2   1  21   20.79    3.28   1
  -2   1  22    7.56    2.91   1
  -2   1  22    2.56    5.38   1
  -2   1  23   14.21    2.79   1
  -2   1  24    6.30    3.11   1
  -2   1  24   -4.45    5.99   1
  -2   1  25   17.64    3.28   1
  -2   1  25   20.88    6.86   1
  -2   1  27   19.18    6.83   1
  -2   1  28    7.13    3.79   1
  -2   1  28   17.98    7.29   1
  -2   1  29   43.56    5.15   1
  -2   1  30    7.78    4.52   1
  -2   1  30   -2.07    7.11   1
  -2   1  31    9.06    4.51   1
  -2   1  32   -4.80    7.88   1
  -2   1  32   -2.16    4.73   1
  -2   1  33   -9.12    5.25   1
  -2   1  33    5.34    8.41   1
  -2   1  34   11.83    9.01   1
  -2   1  35    3.50    9.50   1
  -2   1  36   -8.53    9.69   1
  -2   1  37   -3.03   10.41   1
  -2   2 -37    9.99    7.77   1
  -2   2 -36    5.11    6.69   1
  -2   2 -35   -7.18    6.59   1
  -2   2 -34   -7.95    6.60   1
  -2   2 -33    6.86    5.71   1
  -2   2 -32    6.81    6.06   1
  -2   2 -31    1.44    6.00   1
  -2   2 -30   10.30    6.10   1
  -2   2 -30    1.25    9.12   1
  -2   2 -29    4.75    8.41   1
  -2   2 -29    4.62    5.76   1
  -2   2 -28    9.86    5.90   1
  -2   2 -28   -4.93    8.17   1
  -2   2 -27   14.59    8.25   1
  -2   2 -26   21.25    8.67   1
  -2   2 -25   16.16    8.04   1
  -2   2 -25    7.40    5.00   1
  -2   2 -24   -6.00    4.66   1
  -2   2 -24  -11.70    7.39   1
  -2   2 -23   -1.82    4.54   1
  -2   2 -23    0.61    6.69   1
  -2   2 -22   24.11    6.78   1
  -2   2 -21    7.45    6.12   1
  -2   2 -20   15.05    4.27   1
  -2   2 -20   14.98    6.27   1
  -2   2 -19  113.64    7.68   1
  -2   2 -19  110.46    9.04   1
  -2   2 -18    4.54    5.58   1
  -2   2 -17    8.64    5.64   1
  -2   2 -16   14.75    3.61   1
  -2   2 -16   15.60    5.37   1
  -2   2 -15   23.04    5.66   1
  -2   2 -14   96.24    7.65   1
  -2   2 -13   95.45    7.62   1
  -2   2 -13   96.63    6.68   1
  -2   2 -12   73.10    5.81   1
  -2   2 -12   69.72    6.51   1
  -2   2 -11   99.60    6.99   1
  -2   2 -11   89.87    6.26   1
  -2   2 -10  299.29   12.46   1
  -2   2 -10  293.44   11.65   1
  -2   2  -9   -1.37    3.74   1
  -2   2  -8  104.65    5.93   1
  -2   2  -7  180.36    8.33   1
  -2   2  -6   18.49    3.96   1
  -2   2  -5  194.88    8.66   1
  -2   2  -4    9.92    3.34   1
  -2   2  -3  282.58   10.76   1
  -2   2  -2   13.99    3.14   1
  -2   2   2   12.96    2.66   1
  -2   2   3  283.59    9.77   1
  -2   2   4    6.66    2.22   1
  -2   2   5  198.81    7.61   1
  -2   2   6   24.40    2.77   1
  -2   2   7  182.25    7.29   1
  -2   2   8  103.63    5.50   1
  -2   2   9   12.60    3.19   1
  -2   2  10  296.87   11.03   1
  -2   2  11   89.49    3.97   1
  -2   2  11   90.63    5.90   1
  -2   2  12   71.74    5.42   1
  -2   2  12   69.39    3.33   1
  -2   2  13   85.56    4.07   1
  -2   2  13   85.75    6.11   1
  -2   2  14   87.98    3.94   1
  -2   2  14   90.82    6.29   1
  -2   2  15   19.98    2.32   1
  -2   2  15   21.53    4.55   1
  -2   2  16   14.67    4.67   1
  -2   2  16   15.52    2.21   1
  -2   2  17   13.54    2.13   1
  -2   2  17    1.44    4.68   1
  -2   2  18    1.49    4.93   1
  -2   2  18    6.05    1.87   1
  -2   2  19  113.42    8.31   1
  -2   2  19  120.56    5.27   1
  -2   2  20   14.82    2.46   1
  -2   2  20    1.46    5.11   1
  -2   2  21   22.75    5.72   1
  -2   2  21   12.96    2.59   1
  -2   2  22   23.62    3.01   1
  -2   2  22   14.82    5.70   1
  -2   2  23   -4.71    5.77   1
  -2   2  23    2.16    2.20   1
  -2   2  24    1.72    2.72   1
  -2   2  24   -8.35    6.01   1
  -2   2  25    8.94    2.99   1
  -2   2  26    1.06    6.26   1
  -2   2  26    3.92    2.57   1
  -2   2  27   18.84    3.47   1
  -2   2  28   11.49    3.66   1
  -2   2  29   18.75    3.90   1
  -2   2  29   35.05    8.64   1
  -2   2  30   -1.82    6.94   1
  -2   2  30    1.69    3.64   1
  -2   2  31  -12.39    8.03   1
  -2   2  31    0.71    3.46   1
  -2   2  32    7.90    5.73   1
  -2   2  32    3.92    8.00   1
  -2   2  33    5.24   12.87   1
  -2   2  34   -3.13    9.03   1
  -2   2  35   -2.10    8.70   1
  -2   2  36   -4.33    9.90   1
  -2   2  37   18.49   11.09   1
  -2   3 -37   -2.89    6.80   1
  -2   3 -36   -2.86    6.79   1
  -2   3 -35    9.99    6.95   1
  -2   3 -34    3.42    5.70   1
  -2   3 -33    3.46    6.03   1
  -2   3 -32    4.54    6.09   1
  -2   3 -31    1.23    5.82   1
  -2   3 -30    4.28    5.88   1
  -2   3 -30   18.92    8.96   1
  -2   3 -29    6.15    5.51   1
  -2   3 -29   11.09    7.59   1
  -2   3 -28   -5.02    5.20   1
  -2   3 -28   -4.28    8.07   1
  -2   3 -27   58.52    9.79   1
  -2   3 -26   37.09    8.89   1
  -2   3 -25   26.21    8.60   1
  -2   3 -24   -3.72    7.26   1
  -2   3 -23    4.54    4.39   1
  -2   3 -23   -4.58    6.16   1
  -2   3 -22    9.42    6.69   1
  -2   3 -21   15.92    7.10   1
  -2   3 -20    1.96    6.08   1
  -2   3 -20    6.92    4.26   1
  -2   3 -19    2.40    3.32   1
  -2   3 -19   -3.72    5.87   1
  -2   3 -18   72.08    7.81   1
  -2   3 -18   74.13    6.20   1
  -2   3 -17   22.37    6.24   1
  -2   3 -16   46.79    6.57   1
  -2   3 -15    4.88    3.80   1
  -2   3 -15   -6.81    5.01   1
  -2   3 -14  152.77    9.39   1
  -2   3 -13  132.02    8.73   1
  -2   3 -12   16.81    4.51   1
  -2   3 -12   20.34    4.06   1
  -2   3  -9   47.89    4.43   1
  -2   3  -7   36.84    4.25   1
  -2   3  -6   45.56    4.72   1
  -2   3  -5  448.59   15.25   1
  -2   3  -4   46.38    4.36   1
  -2   3  -3   87.42    5.24   1
  -2   3  -2   16.08    3.13   1
  -2   3  -1  190.44    8.00   1
  -2   3   0  216.97    8.25   1
  -2   3   1  195.16    7.54   1
  -2   3   2    9.80    2.50   1
  -2   3   2   10.89    2.77   1
  -2   3   3   85.38    4.80   1
  -2   3   4   39.44    3.52   1
  -2   3   5  462.68   15.06   1
  -2   3   6   42.38    3.65   1
  -2   3   7   43.03    3.94   1
  -2   3   8  222.90    8.96   1
  -2   3   9   47.89    4.29   1
  -2   3  10   90.44    5.90   1
  -2   3  11   23.23    7.52   1
  -2   3  11   22.85    4.21   1
  -2   3  12   14.90    1.78   1
  -2   3  12   20.16    4.13   1
  -2   3  13  132.94    7.84   1
  -2   3  13  142.80    4.78   1
  -2   3  14  165.64    5.66   1
  -2   3  14  161.04    8.88   1
  -2   3  15    1.54    4.32   1
  -2   3  15    1.02    1.29   1
  -2   3  16   43.03    2.49   1
  -2   3  17   28.09    2.23   1
  -2   3  17   18.75    5.11   1
  -2   3  18   79.21    3.74   1
  -2   3  18   76.39    6.99   1
  -2   3  19    1.23    1.64   1
  -2   3  19    0.45    4.73   1
  -2   3  20    7.90    1.91   1
  -2   3  20    5.90    5.35   1
  -2   3  21    5.81    5.49   1
  -2   3  22   18.06    2.46   1
  -2   3  22   12.11    6.12   1
  -2   3  23    0.77    2.08   1
  -2   3  24    1.49    5.90   1
  -2   3  26   38.07    7.77   1
  -2   3  26   28.30    3.62   1
  -2   3  27   65.93    9.09   1
  -2   3  27   67.90    4.94   1
  -2   3  28    0.81    2.84   1
  -2   3  28   10.18    7.21   1
  -2   3  29   -0.83    7.19   1
  -2   3  29    0.44    3.01   1
  -2   3  30   12.18    7.40   1
  -2   3  31    4.75    3.62   1
  -2   3  31   12.32    8.00   1
  -2   3  32    2.07    3.74   1
  -2   3  32   15.37    9.09   1
  -2   3  33    0.59    8.61   1
  -2   3  34    8.12    9.35   1
  -2   3  35    6.66    9.39   1
  -2   3  36   -1.00    9.86   1
  -2   3  37   -8.12   11.17   1
  -2   4 -37   14.59    7.87   1
  -2   4 -36    4.08    6.75   1
  -2   4 -35  -13.91    7.39   1
  -2   4 -34   11.90    6.90   1
  -2   4 -33    4.88    6.41   1
  -2   4 -32  -12.39    6.55   1
  -2   4 -30   -8.53    9.93   1
  -2   4 -30    6.25    6.10   1
  -2   4 -29   12.74    5.64   1
  -2   4 -29  -15.52    9.06   1
  -2   4 -28    9.86    8.60   1
  -2   4 -27   15.44    7.94   1
  -2   4 -26    1.66    7.38   1
  -2   4 -25    2.62    4.60   1
  -2   4 -25    0.48    7.89   1
  -2   4 -24   -3.84    7.57   1
  -2   4 -24   16.24    4.84   1
  -2   4 -23    4.80    4.47   1
  -2   4 -23    3.20    6.55   1
  -2   4 -22    8.35    7.11   1
  -2   4 -21    5.81    5.59   1
  -2   4 -21   -2.69    4.26   1
  -2   4 -20   17.81    6.58   1
  -2   4 -19   13.18    5.15   1
  -2   4 -18    3.80    4.17   1
  -2   4 -18    6.25    5.95   1
  -2   4 -17   31.47    6.40   1
  -2   4 -17   29.38    4.77   1
  -2   4 -16   -5.86    5.42   1
  -2   4 -15   33.76    5.46   1
  -2   4 -14  112.78    8.07   1
  -2   4 -12  196.84    8.98   1
  -2   4 -11  301.37   11.80   1
  -2   4  -9   43.03    4.59   1
  -2   4  -8  324.72   12.25   1
  -2   4  -7  185.23    8.17   1
  -2   4  -6   75.69    5.22   1
  -2   4  -5   68.06    4.95   1
  -2   4  -2   53.88    3.96   1
  -2   4   1   18.15    2.73   1
  -2   4   1   19.54    3.27   1
  -2   4   2   49.28    4.21   1
  -2   4   2   46.65    3.41   1
  -2   4   3    8.70    2.83   1
  -2   4   3   11.16    2.34   1
  -2   4   4   95.45    4.30   1
  -2   4   4  100.60    5.62   1
  -2   4   5   71.57    4.91   1
  -2   4   5   66.91    3.60   1
  -2   4   6   76.04    4.01   1
  -2   4   6   66.42    4.89   1
  -2   4   7  178.76    8.29   1
  -2   4   8  334.16   12.80   1
  -2   4   9   40.58    4.46   1
  -2   4  10   30.47    4.20   1
  -2   4  11  274.90   11.27   1
  -2   4  11  313.64   12.04   1
  -2   4  12  172.92    8.94   1
  -2   4  13    8.07    4.20   1
  -2   4  14  124.55    7.81   1
  -2   4  15   38.81    5.36   1
  -2   4  16    2.62    4.54   1
  -2   4  17   19.98    5.19   1
  -2   4  18    7.02    4.88   1
  -2   4  18    6.30    1.36   1
  -2   4  19   10.76    5.18   1
  -2   4  19   11.42    1.62   1
  -2   4  20   10.76    1.77   1
  -2   4  20   20.34    5.86   1
  -2   4  21    5.11    5.97   1
  -2   4  21    5.81    1.83   1
  -2   4  22   23.72    6.33   1
  -2   4  22    8.64    2.00   1
  -2   4  23   -6.05    6.35   1
  -2   4  23    5.95    2.05   1
  -2   4  24   19.71    7.02   1
  -2   4  24   12.25    2.38   1
  -2   4  25    7.67    6.65   1
  -2   4  25    3.03    2.37   1
  -2   4  26   13.10    2.82   1
  -2   4  27   10.82    2.83   1
  -2   4  28    8.35    2.89   1
  -2   4  29    2.10    3.07   1
  -2   4  29    7.67    7.48   1
  -2   4  30    2.40    7.78   1
  -2   4  32   -6.15    8.38   1
  -2   4  33    4.54    8.65   1
  -2   4  34   -9.55    9.64   1
  -2   4  35   -2.56    9.86   1
  -2   4  37    3.03   11.07   1
  -2   5 -36    9.61    7.13   1
  -2   5 -35   12.39    7.11   1
  -2   5 -34    6.60    6.84   1
  -2   5 -33  -15.84    7.08   1
  -2   5 -32    9.86    6.47   1
  -2   5 -31    4.71    6.16   1
  -2   5 -30    2.96    6.05   1
  -2   5 -29   10.37    8.37   1
  -2   5 -29   17.81    6.16   1
  -2   5 -28   42.77    6.67   1
  -2   5 -27   -8.70    8.14   1
  -2   5 -27    2.72    5.44   1
  -2   5 -25   10.69    8.11   1
  -2   5 -25   -5.06    5.17   1
  -2   5 -24   19.54    8.31   1
  -2   5 -23   23.04    7.10   1
  -2   5 -22    9.99    7.27   1
  -2   5 -21    6.00    6.37   1
  -2   5 -21    0.76    3.91   1
  -2   5 -20   29.38    7.05   1
  -2   5 -19   16.16    6.35   1
  -2   5 -18   39.06    6.88   1
  -2   5 -17   20.52    6.61   1
  -2   5 -16   72.08    8.15   1
  -2   5 -16   71.23    5.91   1
  -2   5 -15   22.09    3.85   1
  -2   5 -10   79.39    5.70   1
  -2   5  -9  157.00    7.77   1
  -2   5  -7   97.81    5.93   1
  -2   5  -5  209.38    8.39   1
  -2   5  -4  114.92    5.79   1
  -2   5  -3  134.10    6.25   1
  -2   5  -1   56.70    3.92   1
  -2   5   0   12.53    2.62   1
  -2   5   1   54.91    4.74   1
  -2   5   1   55.20    3.71   1
  -2   5   2   62.25    3.63   1
  -2   5   2   59.14    4.92   1
  -2   5   3  121.44    5.29   1
  -2   5   3  121.66    6.62   1
  -2   5   4  111.09    6.32   1
  -2   5   4  110.04    4.83   1
  -2   5   5  188.51    6.86   1
  -2   5   5  206.21    8.90   1
  -2   5   6   24.11    3.83   1
  -2   5   7  102.62    6.28   1
  -2   5   8   45.16    4.57   1
  -2   5   9  167.44    8.54   1
  -2   5  10   66.26    5.86   1
  -2   5  11   34.46    4.70   1
  -2   5  12  217.56   10.32   1
  -2   5  13   26.32    5.03   1
  -2   5  14   26.73    4.96   1
  -2   5  15   24.70    5.27   1
  -2   5  16   75.69    7.13   1
  -2   5  17    8.58    5.33   1
  -2   5  19   16.24    5.72   1
  -2   5  20    7.84    5.99   1
  -2   5  21    1.02    5.25   1
  -2   5  22    5.81    5.98   1
  -2   5  23   15.52    7.25   1
  -2   5  24    9.42    7.00   1
  -2   5  25   -0.94    6.79   1
  -2   5  26    4.80    7.75   1
  -2   5  27    9.67    7.40   1
  -2   5  30    4.12    7.71   1
  -2   5  31    6.35    7.86   1
  -2   5  32    0.67    8.04   1
  -2   5  33   -0.44    8.65   1
  -2   5  34   -2.99    9.45   1
  -2   5  35   -4.49    9.79   1
  -2   6 -36    0.20    6.45   1
  -2   6 -35   -2.96    6.26   1
  -2   6 -34    8.12    7.07   1
  -2   6 -33   -0.28    6.55   1
  -2   6 -31    1.93    6.03   1
  -2   6 -30   19.80    6.50   1
  -2   6 -29   22.47    6.54   1
  -2   6 -28    1.17    5.94   1
  -2   6 -28  -11.76    8.71   1
  -2   6 -27    2.31    5.32   1
  -2   6 -27   -1.66    7.97   1
  -2   6 -26    1.90    5.44   1
  -2   6 -26   11.09    8.13   1
  -2   6 -25    0.79    7.60   1
  -2   6 -24    6.60    7.45   1
  -2   6 -23    4.58    4.79   1
  -2   6 -23    2.22    7.63   1
  -2   6 -22    0.14    4.43   1
  -2   6 -22    8.24    7.12   1
  -2   6 -21    7.67    4.32   1
  -2   6 -21   -2.34    6.88   1
  -2   6 -20   -7.90    6.86   1
  -2   6 -20   -0.09    4.24   1
  -2   6 -19    4.88    4.64   1
  -2   6 -19    2.79    5.91   1
  -2   6 -18    3.31    4.37   1
  -2   6 -18    2.40    5.61   1
  -2   6 -17   41.73    6.98   1
  -2   6 -17   27.56    4.30   1
  -2   6 -16    4.54    4.35   1
  -2   6 -15   -4.71    4.12   1
  -2   6 -11   62.57    5.06   1
  -2   6  -9  213.45    9.35   1
  -2   6  -8   59.14    4.92   1
  -2   6  -6  150.55    7.12   1
  -2   6  -2   24.50    3.07   1
  -2   6  -1  292.75    9.92   1
  -2   6   0   30.47    3.09   1
  -2   6   1  280.56    9.72   1
  -2   6   1  285.95   11.50   1
  -2   6   2   17.72    2.44   1
  -2   6   2   23.52    4.17   1
  -2   6   3   56.85    5.28   1
  -2   6   3   58.37    3.21   1
  -2   6   4  181.98    6.21   1
  -2   6   4  176.62    8.24   1
  -2   6   5  180.10    8.59   1
  -2   6   5  173.19    6.32   1
  -2   6   6  141.85    5.24   1
  -2   6   6  143.52    7.91   1
  -2   6   7    7.40    3.75   1
  -2   6   8   53.00    2.33   1
  -2   6   8   72.25    5.78   1
  -2   6   9  196.56    9.81   1
  -2   6  10   22.66    4.47   1
  -2   6  11   66.42    6.03   1
  -2   6  12  232.26   10.97   1
  -2   6  13   48.16    5.69   1
  -2   6  14   15.13    4.82   1
  -2   6  15    2.76    4.78   1
  -2   6  16    3.39    4.64   1
  -2   6  17   40.32    6.22   1
  -2   6  18    6.76    5.25   1
  -2   6  19   14.29    5.97   1
  -2   6  20    9.12    5.80   1
  -2   6  21   -2.28    5.65   1
  -2   6  22   11.49    5.90   1
  -2   6  23  -11.83    6.60   1
  -2   6  24   13.54    7.14   1
  -2   6  25   -1.23    7.04   1
  -2   6  26   11.90    7.31   1
  -2   6  27   23.23    8.77   1
  -2   6  28   11.02    8.23   1
  -2   6  31    2.50    8.37   1
  -2   6  32    0.67    8.33   1
  -2   6  33   22.37    9.55   1
  -2   6  34    3.92    9.66   1
  -2   6  35   -0.08    9.82   1
  -2   6  36   -5.02    9.86   1
  -2   7 -35   -2.72    6.83   1
  -2   7 -34    5.52    6.96   1
  -2   7 -33    0.21    6.38   1
  -2   7 -32   14.75    6.68   1
  -2   7 -31    1.28    6.62   1
  -2   7 -30   -4.41    6.05   1
  -2   7 -29    5.43   10.81   1
  -2   7 -29   12.89    6.03   1
  -2   7 -28    9.49    6.04   1
  -2   7 -27   47.61    7.18   1
  -2   7 -26    6.97    5.39   1
  -2   7 -24    7.24    5.33   1
  -2   7 -23    6.66    6.97   1
  -2   7 -23   -3.72    4.40   1
  -2   7 -22    7.51    4.93   1
  -2   7 -22    1.08    7.16   1
  -2   7 -21   23.33    7.92   1
  -2   7 -21   24.50    5.15   1
  -2   7 -20   16.00    4.24   1
  -2   7 -20   20.25    5.76   1
  -2   7 -19    0.96    6.31   1
  -2   7 -18    2.46    4.40   1
  -2   7 -17   13.03    4.40   1
  -2   7 -16   28.20    4.99   1
  -2   7 -15   12.11    4.11   1
  -2   7 -14   33.99    5.01   1
  -2   7 -13   17.31    3.66   1
  -2   7 -11  271.26   11.20   1
  -2   7  -9   90.63    5.90   1
  -2   7  -8   11.09    3.20   1
  -2   7  -4   27.35    3.35   1
  -2   7  -3   56.25    4.20   1
  -2   7  -2  232.87    8.55   1
  -2   7  -1  102.62    5.27   1
  -2   7   0   17.14    2.65   1
  -2   7   0   25.91    4.48   1
  -2   7   1  109.41    5.02   1
  -2   7   1  106.09    6.80   1
  -2   7   2  217.56   10.03   1
  -2   7   2  223.50    7.77   1
  -2   7   3   56.85    5.28   1
  -2   7   3   56.85    3.32   1
  -2   7   4   26.94    4.26   1
  -2   7   4   18.06    2.04   1
  -2   7   5  176.89    6.65   1
  -2   7   5  178.49    9.08   1
  -2   7   6  347.08   11.18   1
  -2   7   6  373.65   14.69   1
  -2   7   7   59.75    2.78   1
  -2   7   7   71.74    6.10   1
  -2   7   8   15.21    4.29   1
  -2   7   8    6.86    1.15   1
  -2   7   9   91.01    6.68   1
  -2   7  10   59.75    6.18   1
  -2   7  11  261.79   11.97   1
  -2   7  12   38.56    5.59   1
  -2   7  14   25.70    5.58   1
  -2   7  15    8.88    5.07   1
  -2   7  16   29.16    6.26   1
  -2   7  18   13.25    6.12   1
  -2   7  19    8.29    6.11   1
  -2   7  20   14.59    6.57   1
  -2   7  21   27.67    6.73   1
  -2   7  22   13.25    6.92   1
  -2   7  23   -6.76    6.81   1
  -2   7  24   20.79    7.30   1
  -2   7  25    7.78    7.25   1
  -2   7  26  -13.18    7.70   1
  -2   7  27   33.87    8.61   1
  -2   7  28    8.18    8.24   1
  -2   7  29    6.25    8.45   1
  -2   7  30   12.96    8.71   1
  -2   7  31    4.75    8.28   1
  -2   7  32    4.80    9.72   1
  -2   7  33   10.05    9.45   1
  -2   7  34    3.31    9.61   1
  -2   7  35   18.66   11.06   1
  -2   8 -35    5.11    8.14   1
  -2   8 -34   -3.42    7.40   1
  -2   8 -33    7.24    6.56   1
  -2   8 -32   -7.90    6.91   1
  -2   8 -31   11.63    6.41   1
  -2   8 -30   10.56    5.98   1
  -2   8 -29   26.52    6.49   1
  -2   8 -28    1.10    5.75   1
  -2   8 -28   -9.92   10.96   1
  -2   8 -27   11.56    8.91   1
  -2   8 -27   10.11    5.79   1
  -2   8 -26    6.97    8.50   1
  -2   8 -26   23.91    6.45   1
  -2   8 -24   29.59    8.81   1
  -2   8 -23    3.53    5.19   1
  -2   8 -22    9.86    4.96   1
  -2   8 -21   20.88    7.49   1
  -2   8 -21   18.66    5.36   1
  -2   8 -20   -5.76    7.30   1
  -2   8 -20   13.62    4.80   1
  -2   8 -19    1.51    4.50   1
  -2   8 -18    6.25    4.40   1
  -2   8 -17    0.26    4.24   1
  -2   8 -15    8.07    4.32   1
  -2   8 -14   10.05    3.61   1
  -2   8 -13    7.13    3.90   1
  -2   8 -12   41.73    4.91   1
  -2   8 -11  135.49    7.45   1
  -2   8  -5   31.47    3.93   1
  -2   8  -3  327.97   11.59   1
  -2   8  -2   56.70    4.07   1
  -2   8  -1   10.50    2.79   1
  -2   8   0  146.17    6.29   1
  -2   8   0  150.80    8.35   1
  -2   8   1    9.49    2.40   1
  -2   8   1   10.05    4.25   1
  -2   8   2   50.98    3.43   1
  -2   8   2   48.02    5.27   1
  -2   8   3  321.13   10.39   1
  -2   8   3  331.60   13.48   1
  -2   8   4    5.20    3.65   1
  -2   8   4    0.76    1.77   1
  -2   8   5   24.11    2.36   1
  -2   8   5   24.30    4.83   1
  -2   8   6  144.96    5.30   1
  -2   8   6  139.24    8.26   1
  -2   8   7   30.47    2.10   1
  -2   8   7   25.50    4.95   1
  -2   8   8   76.04    3.31   1
  -2   8   8   96.63    7.08   1
  -2   8   9   49.14    5.75   1
  -2   8  10    8.29    4.32   1
  -2   8  11  140.90    8.78   1
  -2   8  12   36.60    5.69   1
  -2   8  13    7.45    4.75   1
  -2   8  14    4.49    5.00   1
  -2   8  15   17.81    5.23   1
  -2   8  16    1.21    5.37   1
  -2   8  17   -2.40    5.67   1
  -2   8  19    6.45    5.99   1
  -2   8  20   -4.62    6.49   1
  -2   8  21    1.61    6.83   1
  -2   8  22    5.02    6.45   1
  -2   8  23    3.57    6.88   1
  -2   8  24   25.00    7.50   1
  -2   8  25   26.63    8.05   1
  -2   8  26   11.29    8.27   1
  -2   8  27    4.24    7.87   1
  -2   8  28    0.50    7.90   1
  -2   8  29   22.28    8.78   1
  -2   8  31   11.02    8.90   1
  -2   8  32   -5.95    9.27   1
  -2   8  33    2.04    9.35   1
  -2   8  34   -2.59   10.34   1
  -2   8  35  -12.46   10.73   1
  -2   9 -34   -0.34    6.72   1
  -2   9 -33  -11.49    6.78   1
  -2   9 -32    1.74    6.76   1
  -2   9 -31    1.32    6.74   1
  -2   9 -30    1.82    5.89   1
  -2   9 -29   13.18    6.61   1
  -2   9 -28    8.94    5.86   1
  -2   9 -27   22.47    6.45   1
  -2   9 -27    6.35   10.18   1
  -2   9 -26   -2.92    5.68   1
  -2   9 -26    3.61    8.82   1
  -2   9 -25   10.50    5.31   1
  -2   9 -25   11.49    8.00   1
  -2   9 -24   -1.06    8.55   1
  -2   9 -23    4.84    4.53   1
  -2   9 -23    5.52    8.08   1
  -2   9 -22    7.67    5.21   1
  -2   9 -21   20.16    8.17   1
  -2   9 -21    5.90    4.23   1
  -2   9 -18   -1.35    4.57   1
  -2   9 -17    5.29    4.46   1
  -2   9 -16   31.36    4.59   1
  -2   9 -14   -2.72    4.03   1
  -2   9 -13    6.71    3.99   1
  -2   9 -12    0.46    3.32   1
  -2   9  -6  145.68    7.24   1
  -2   9  -5   67.24    4.76   1
  -2   9  -4  180.10    7.78   1
  -2   9  -3   65.61    4.70   1
  -2   9  -2   33.64    3.71   1
  -2   9  -1   40.07    3.54   1
  -2   9  -1   43.56    5.94   1
  -2   9   0    6.55    4.35   1
  -2   9   1   36.48    5.32   1
  -2   9   1   48.16    3.61   1
  -2   9   2   42.25    5.33   1
  -2   9   2   39.94    3.16   1
  -2   9   3   83.72    6.95   1
  -2   9   3   63.20    3.82   1
  -2   9   4  178.22    6.68   1
  -2   9   4  179.56    9.65   1
  -2   9   5   50.41    3.27   1
  -2   9   5   59.14    6.15   1
  -2   9   6  146.65    5.57   1
  -2   9   6  149.82    9.06   1
  -2   9   7    4.75    1.66   1
  -2   9   8   42.77    5.62   1
  -2   9   8   42.90    2.36   1
  -2   9   9   10.11    4.32   1
  -2   9  10   21.90    5.24   1
  -2   9  11   23.52    5.24   1
  -2   9  12    6.86    5.03   1
  -2   9  13   21.72    5.59   1
  -2   9  15   20.43    5.70   1
  -2   9  16   22.18    6.12   1
  -2   9  17    4.41    5.71   1
  -2   9  18   -2.59    5.73   1
  -2   9  19    8.82    6.06   1
  -2   9  20   14.21    6.64   1
  -2   9  21   25.10    7.31   1
  -2   9  22    0.02    7.01   1
  -2   9  23    3.03    6.86   1
  -2   9  24   17.22    7.39   1
  -2   9  25   14.98    8.51   1
  -2   9  26    7.18    8.36   1
  -2   9  27   -3.39    8.28   1
  -2   9  28   10.89    8.51   1
  -2   9  29   -1.85    8.21   1
  -2   9  30   14.90    8.72   1
  -2   9  32    5.34   10.21   1
  -2   9  33   13.69    9.92   1
  -2   9  34   10.82   10.73   1
  -2  10 -34  -14.75    8.29   1
  -2  10 -33   -0.79    7.40   1
  -2  10 -32    7.34    6.83   1
  -2  10 -31   11.70    7.11   1
  -2  10 -30   14.06    6.30   1
  -2  10 -29    0.45    6.07   1
  -2  10 -28    3.46    5.95   1
  -2  10 -26   -4.62    5.98   1
  -2  10 -26   -2.04    9.81   1
  -2  10 -25  -11.90    6.35   1
  -2  10 -25   -2.16    7.35   1
  -2  10 -24   -3.69    5.34   1
  -2  10 -24   13.10    8.25   1
  -2  10 -23   -4.71    7.86   1
  -2  10 -23    8.94    5.32   1
  -2  10 -22   19.45    7.76   1
  -2  10 -21   25.70    5.78   1
  -2  10 -20    3.53    5.19   1
  -2  10 -19   -2.02    4.71   1
  -2  10 -18   -2.82    4.57   1
  -2  10 -17    7.08    4.89   1
  -2  10 -16    2.10    3.65   1
  -2  10 -15    2.92    4.28   1
  -2  10 -14   28.84    5.05   1
  -2  10 -13    2.69    3.97   1
  -2  10 -12   13.03    4.12   1
  -2  10 -11    2.99    3.84   1
  -2  10 -10   22.94    4.41   1
  -2  10  -9    2.02    3.52   1
  -2  10  -8   13.25    3.71   1
  -2  10  -7   -3.31    3.17   1
  -2  10  -6    5.71    3.39   1
  -2  10  -5   11.90    3.31   1
  -2  10  -4   39.69    4.03   1
  -2  10  -3   58.98    4.61   1
  -2  10  -2   73.10    4.79   1
  -2  10  -2   67.73    7.24   1
  -2  10  -1   12.53    3.19   1
  -2  10   0   73.79    6.70   1
  -2  10   0   76.21    4.71   1
  -2  10   1    5.20    2.60   1
  -2  10   1   10.50    4.34   1
  -2  10   2   64.00    4.16   1
  -2  10   2   67.24    6.56   1
  -2  10   3   60.68    3.89   1
  -2  10   3   56.25    6.30   1
  -2  10   4   40.96    3.20   1
  -2  10   4   39.19    5.88   1
  -2  10   5   12.11    4.73   1
  -2  10   5    9.73    2.37   1
  -2  10   6   11.36    2.09   1
  -2  10   7    1.06    4.28   1
  -2  10   7    2.40    1.71   1
  -2  10   8   25.00    5.50   1
  -2  10   8    9.99    1.77   1
  -2  10   9    7.78    4.80   1
  -2  10  10   25.40    5.14   1
  -2  10  11    9.67    5.10   1
  -2  10  12    2.62    4.96   1
  -2  10  13    3.84    5.06   1
  -2  10  14   32.83    6.30   1
  -2  10  15    7.90    5.62   1
  -2  10  17    5.95    5.86   1
  -2  10  18   -0.20    6.05   1
  -2  10  19    6.20    6.42   1
  -2  10  20   -2.56    6.59   1
  -2  10  21    8.88    7.21   1
  -2  10  22   -7.40    7.40   1
  -2  10  23    6.15    7.79   1
  -2  10  24  -18.75    8.40   1
  -2  10  25   -5.90    7.14   1
  -2  10  27   16.89    8.80   1
  -2  10  28    8.07    8.58   1
  -2  10  29    9.24    8.88   1
  -2  10  31    7.78    9.71   1
  -2  10  33  -16.65   10.93   1
  -2  11 -33   -0.66    7.01   1
  -2  11 -32    5.43    6.62   1
  -2  11 -31   11.90    6.97   1
  -2  11 -30    0.90    5.87   1
  -2  11 -29   25.00    7.60   1
  -2  11 -28    7.51    5.81   1
  -2  11 -26    1.21    5.21   1
  -2  11 -25   11.29   10.42   1
  -2  11 -25    7.90    6.18   1
  -2  11 -24    3.76    8.73   1
  -2  11 -24    9.00    6.00   1
  -2  11 -23   17.22    7.55   1
  -2  11 -22   -0.11    5.54   1
  -2  11 -21    6.97    5.49   1
  -2  11 -20    3.24    4.82   1
  -2  11 -19   36.36    5.91   1
  -2  11 -16    0.17    3.99   1
  -2  11 -15   31.02    5.35   1
  -2  11 -14    1.12    4.07   1
  -2  11 -12   16.08    4.33   1
  -2  11 -10   -1.06    3.58   1
  -2  11  -9   15.44    3.93   1
  -2  11  -8   25.10    4.31   1
  -2  11  -7   13.47    3.74   1
  -2  11  -6   49.84    4.80   1
  -2  11  -5   18.84    3.91   1
  -2  11  -4   20.43    3.80   1
  -2  11  -3   46.24    4.35   1
  -2  11  -2   10.30    3.21   1
  -2  11  -2   26.83    5.49   1
  -2  11  -1   50.27    6.38   1
  -2  11  -1   46.24    4.22   1
  -2  11   0    0.94    4.77   1
  -2  11   0   -2.02    2.93   1
  -2  11   1   57.46    6.67   1
  -2  11   1   57.61    4.40   1
  -2  11   2   20.25    3.24   1
  -2  11   2   21.81    5.32   1
  -2  11   3   41.47    6.18   1
  -2  11   3   52.13    3.90   1
  -2  11   4   28.52    3.31   1
  -2  11   4   17.72    5.39   1
  -2  11   5   13.99    2.54   1
  -2  11   5   21.16    5.43   1
  -2  11   6   48.58    3.35   1
  -2  11   6   50.69    6.55   1
  -2  11   7   10.76    2.16   1
  -2  11   7   22.18    5.46   1
  -2  11   8   23.33    2.22   1
  -2  11   8   17.81    5.49   1
  -2  11   9   22.18    5.56   1
  -2  11  10    0.85    4.78   1
  -2  11  11   11.49    5.09   1
  -2  11  12   27.35    6.28   1
  -2  11  14    4.75    5.89   1
  -2  11  15   26.32    6.57   1
  -2  11  16   10.76    6.04   1
  -2  11  18   29.38    7.15   1
  -2  11  19   35.64    7.76   1
  -2  11  20   -2.99    6.89   1
  -2  11  21    6.66    6.97   1
  -2  11  24   -3.88    7.96   1
  -2  11  25   -0.90    7.79   1
  -2  11  26    0.30    7.52   1
  -2  11  27    4.75    9.03   1
  -2  11  28    9.49    8.99   1
  -2  11  29   10.63    9.32   1
  -2  11  30    7.18    9.70   1
  -2  11  32    5.06   10.48   1
  -2  11  33   -4.37   10.16   1
  -2  12 -32   -5.11    7.41   1
  -2  12 -31    2.07    7.43   1
  -2  12 -30    0.98    6.40   1
  -2  12 -29   15.37    7.37   1
  -2  12 -28    6.10    6.18   1
  -2  12 -27   -0.18    6.43   1
  -2  12 -25   10.56    6.50   1
  -2  12 -24   13.69   11.10   1
  -2  12 -24    8.47    6.52   1
  -2  12 -23   15.13    6.22   1
  -2  12 -22  -11.70    5.95   1
  -2  12 -21   -2.50    5.78   1
  -2  12 -20    1.64    5.56   1
  -2  12 -18    7.67    4.43   1
  -2  12 -17   23.72    5.26   1
  -2  12 -16    2.56    4.74   1
  -2  12 -15    6.40    5.06   1
  -2  12 -14   19.89    5.08   1
  -2  12 -13    6.00    4.41   1
  -2  12 -12   29.81    5.02   1
  -2  12 -10   -4.71    3.95   1
  -2  12  -9    5.52    3.76   1
  -2  12  -8    4.04    3.58   1
  -2  12  -6   30.47    4.64   1
  -2  12  -5   21.62    4.00   1
  -2  12  -4   28.09    4.03   1
  -2  12  -3    0.59    5.21   1
  -2  12  -3    3.88    3.27   1
  -2  12  -2    3.17    4.49   1
  -2  12  -1   31.36    6.16   1
  -2  12  -1   42.25    4.42   1
  -2  12   0    1.96    5.29   1
  -2  12   0   12.25    3.29   1
  -2  12   1   30.47    6.18   1
  -2  12   1   39.56    3.90   1
  -2  12   2    6.60    4.99   1
  -2  12   2   10.24    2.94   1
  -2  12   3    0.52    2.85   1
  -2  12   3   11.29    5.11   1
  -2  12   4   26.11    3.37   1
  -2  12   4   22.75    5.15   1
  -2  12   5   10.43    5.62   1
  -2  12   5   14.14    3.08   1
  -2  12   6   22.37    5.96   1
  -2  12   6   18.23    2.82   1
  -2  12   7   30.25    6.16   1
  -2  12   7   22.56    2.66   1
  -2  12   8    7.73    5.56   1
  -2  12   9   12.60    5.68   1
  -2  12  10    4.71    5.16   1
  -2  12  11    4.16    5.59   1
  -2  12  12   24.50    6.63   1
  -2  12  13    7.67    6.15   1
  -2  12  14    8.53    6.25   1
  -2  12  15    6.76    6.50   1
  -2  12  16    8.47    6.58   1
  -2  12  17   34.81    7.43   1
  -2  12  18   -9.49    6.47   1
  -2  12  19    1.66    6.55   1
  -2  12  20   16.48    7.63   1
  -2  12  21   12.53    7.79   1
  -2  12  22    8.24    7.81   1
  -2  12  23   14.06    8.32   1
  -2  12  24    5.15    8.54   1
  -2  12  25   16.32    8.73   1
  -2  12  26    7.73    8.84   1
  -2  12  27    8.47    8.85   1
  -2  12  28   13.91    9.85   1
  -2  12  29   14.36   10.61   1
  -2  12  30  -13.54    9.64   1
  -2  12  31   14.59   10.54   1
  -2  13 -31    6.76    7.90   1
  -2  13 -30    9.99    7.27   1
  -2  13 -29   10.89    7.33   1
  -2  13 -28  -10.43    6.65   1
  -2  13 -27   17.06    6.86   1
  -2  13 -26    6.60    6.22   1
  -2  13 -25   -1.59    5.47   1
  -2  13 -24    2.62    6.19   1
  -2  13 -23    8.94    6.04   1
  -2  13 -20   -2.46    5.59   1
  -2  13 -19   -5.57    5.71   1
  -2  13 -18   23.43    6.00   1
  -2  13 -17    6.76    5.56   1
  -2  13 -16    3.92    5.23   1
  -2  13 -15    3.96    4.94   1
  -2  13 -14   13.62    5.31   1
  -2  13 -13    7.34    4.82   1
  -2  13 -12   18.40    4.98   1
  -2  13 -11   31.25    5.48   1
  -2  13 -10   27.67    4.94   1
  -2  13  -9   14.67    4.29   1
  -2  13  -8   27.77    4.74   1
  -2  13  -7   12.53    4.25   1
  -2  13  -6    7.34    4.17   1
  -2  13  -5   18.06    4.34   1
  -2  13  -4   41.47    4.89   1
  -2  13  -4   61.15    7.82   1
  -2  13  -3    0.86    5.73   1
  -2  13  -3   -1.25    3.27   1
  -2  13  -1   34.11    4.44   1
  -2  13  -1   29.48    6.41   1
  -2  13   0   13.40    3.44   1
  -2  13   0   18.92    6.09   1
  -2  13   1   26.63    6.19   1
  -2  13   1   25.91    3.87   1
  -2  13   2    5.62    5.26   1
  -2  13   3    4.45    3.33   1
  -2  13   3    1.82    5.24   1
  -2  13   4   50.27    4.25   1
  -2  13   5   17.56    3.35   1
  -2  13   5   16.24    5.80   1
  -2  13   6   20.07    5.82   1
  -2  13   6    5.06    2.97   1
  -2  13   7   12.04    2.98   1
  -2  13   7   25.60    5.97   1
  -2  13   8   36.48    6.76   1
  -2  13   9   25.00    6.80   1
  -2  13  10   21.25    6.45   1
  -2  13  11   36.00    6.96   1
  -2  13  12   19.98    6.44   1
  -2  13  13    7.67    5.93   1
  -2  13  14    4.80    5.91   1
  -2  13  15   -8.70    6.49   1
  -2  13  17    9.99    6.57   1
  -2  13  18   20.79    7.11   1
  -2  13  20   -5.90    7.58   1
  -2  13  21   17.14    8.20   1
  -2  13  22    3.13    7.97   1
  -2  13  23   12.25    8.40   1
  -2  13  24   -1.59    8.29   1
  -2  13  25    4.04    8.60   1
  -2  13  26   17.64    9.49   1
  -2  13  27    5.06    9.49   1
  -2  13  28   -3.96   10.27   1
  -2  13  29    0.06    9.84   1
  -2  14 -30   19.27    8.43   1
  -2  14 -29  -15.60    8.14   1
  -2  14 -28   13.91    6.94   1
  -2  14 -27    2.37    6.84   1
  -2  14 -26   16.32    7.19   1
  -2  14 -25   14.59    7.18   1
  -2  14 -24    1.93    6.03   1
  -2  14 -22    1.21    5.94   1
  -2  14 -21   -3.17    6.05   1
  -2  14 -19    1.39    5.64   1
  -2  14 -18    0.37    5.34   1
  -2  14 -16    2.46    5.37   1
  -2  14 -15   11.42    5.54   1
  -2  14 -13    4.75    4.84   1
  -2  14 -12   19.27    5.18   1
  -2  14 -11   22.37    5.30   1
  -2  14  -9   13.25    4.80   1
  -2  14  -8   23.52    4.95   1
  -2  14  -7   22.28    4.72   1
  -2  14  -6   24.30    5.03   1
  -2  14  -5    7.34    5.47   1
  -2  14  -5    4.97    4.33   1
  -2  14  -4   16.65    5.71   1
  -2  14  -3   -4.93    5.59   1
  -2  14  -3    5.52    4.14   1
  -2  14  -2    4.75    5.93   1
  -2  14  -1   -1.54    3.47   1
  -2  14  -1    9.99    5.94   1
  -2  14   0    1.64    3.23   1
  -2  14   0    0.66    5.43   1
  -2  14   1    8.07    5.96   1
  -2  14   1    4.67    3.28   1
  -2  14   2    5.38    3.25   1
  -2  14   2   -1.39    5.31   1
  -2  14   3    4.08    5.62   1
  -2  14   4   11.02    3.25   1
  -2  14   5    4.75    3.05   1
  -2  14   5    9.61    6.14   1
  -2  14   6   11.29    5.38   1
  -2  14   6   22.66    3.71   1
  -2  14   7   15.44    6.21   1
  -2  14   8   11.02    6.64   1
  -2  14   9    7.84    6.33   1
  -2  14  10   10.76    6.23   1
  -2  14  11   15.60    6.00   1
  -2  14  12   10.96    6.88   1
  -2  14  13   20.25    7.20   1
  -2  14  14   10.24    7.10   1
  -2  14  15    7.67    7.31   1
  -2  14  16   15.68    7.84   1
  -2  14  17   12.82    7.73   1
  -2  14  18    9.42    7.49   1
  -2  14  19    4.71    7.68   1
  -2  14  20    7.45    7.37   1
  -2  14  21   -9.30    8.05   1
  -2  14  22    5.66    7.95   1
  -2  14  23   10.43    8.27   1
  -2  14  24   13.40    8.49   1
  -2  14  25   19.36    9.68   1
  -2  14  27   23.52    9.80   1
  -2  14  28  -11.76   10.63   1
  -2  14  29   -5.71   10.28   1
  -2  15 -28   -2.19    7.07   1
  -2  15 -27   -3.06    7.38   1
  -2  15 -26   -0.03    6.86   1
  -2  15 -25   -2.46    6.78   1
  -2  15 -24    8.47    6.52   1
  -2  15 -23    2.19    5.68   1
  -2  15 -22    9.42    6.32   1
  -2  15 -21    9.99    6.45   1
  -2  15 -20    3.92    5.78   1
  -2  15 -19   14.67    6.28   1
  -2  15 -18    0.44    5.66   1
  -2  15 -17   -2.31    6.05   1
  -2  15 -16    0.14    5.56   1
  -2  15 -15    4.84    5.46   1
  -2  15 -14    4.58    5.31   1
  -2  15 -12   -1.04    4.88   1
  -2  15 -11    1.99    4.54   1
  -2  15 -10   -6.66    4.70   1
  -2  15  -9   25.20    5.32   1
  -2  15  -8    0.18    4.49   1
  -2  15  -7   19.45    5.03   1
  -2  15  -6   45.56    5.67   1
  -2  15  -6   38.69    7.46   1
  -2  15  -5   16.97    4.78   1
  -2  15  -5   27.14    7.29   1
  -2  15  -4   -1.59    6.48   1
  -2  15  -4    3.35    4.14   1
  -2  15  -3    1.54    4.02   1
  -2  15  -3   17.81    7.34   1
  -2  15  -2   16.08    6.98   1
  -2  15  -1   17.81    4.39   1
  -2  15   0   -5.15    5.99   1
  -2  15   0    0.56    3.55   1
  -2  15   1   17.89    6.60   1
  -2  15   1   14.98    3.79   1
  -2  15   2    3.76    3.57   1
  -2  15   2    8.29    5.82   1
  -2  15   3    5.76    5.81   1
  -2  15   3   -5.76    3.98   1
  -2  15   4    7.56    6.43   1
  -2  15   4    8.07    4.09   1
  -2  15   5   17.22    3.98   1
  -2  15   6   37.45    7.71   1
  -2  15   7   22.00    6.94   1
  -2  15   8    5.86    6.53   1
  -2  15   9   37.82    7.87   1
  -2  15  10    0.07    6.45   1
  -2  15  11    6.00    5.93   1
  -2  15  12    7.84    6.44   1
  -2  15  13   21.44    7.13   1
  -2  15  14    9.73    6.74   1
  -2  15  16   -0.22    6.82   1
  -2  15  17    4.45    6.92   1
  -2  15  18    2.92    8.04   1
  -2  15  19    8.07    7.90   1
  -2  15  20   28.52    8.86   1
  -2  15  21   22.47    9.01   1
  -2  15  22   10.76    8.20   1
  -2  15  23   -3.57    8.16   1
  -2  15  24    6.35    9.07   1
  -2  15  26   13.99   10.77   1
  -2  15  27   -5.11   10.22   1
  -2  15  28    3.92   10.69   1
  -2  16 -27    4.12    8.16   1
  -2  16 -26   -2.19    7.52   1
  -2  16 -25   -4.93    7.19   1
  -2  16 -24   -7.24    6.99   1
  -2  16 -23    3.10    6.16   1
  -2  16 -22    7.24    6.19   1
  -2  16 -21   12.46    6.35   1
  -2  16 -20   -3.84    5.76   1
  -2  16 -19   19.45    6.26   1
  -2  16 -18    4.49    5.77   1
  -2  16 -16    4.37    5.81   1
  -2  16 -15    0.86    5.73   1
  -2  16 -14   -4.71    5.56   1
  -2  16 -13    3.50    5.65   1
  -2  16 -11   -5.29    5.29   1
  -2  16 -10   20.25    5.67   1
  -2  16  -9   22.47    5.69   1
  -2  16  -8   26.73    5.69   1
  -2  16  -7   18.06    5.18   1
  -2  16  -7   19.89    8.38   1
  -2  16  -6    4.84    4.75   1
  -2  16  -6    2.79    6.65   1
  -2  16  -5   19.98    5.19   1
  -2  16  -5   16.73    7.85   1
  -2  16  -4    9.67    7.40   1
  -2  16  -4   15.29    4.85   1
  -2  16  -3   39.82    8.33   1
  -2  16  -3   35.40    5.47   1
  -2  16  -2   16.32    7.43   1
  -2  16  -1   -1.37    6.22   1
  -2  16  -1   -1.96    4.00   1
  -2  16   0   -5.06    4.50   1
  -2  16   0    4.49    5.77   1
  -2  16   1   14.06    6.30   1
  -2  16   1   -5.34    4.20   1
  -2  16   2   16.40    6.40   1
  -2  16   3   38.19    5.07   1
  -2  16   3   27.88    6.97   1
  -2  16   4   19.54    4.33   1
  -2  16   4   14.14    6.32   1
  -2  16   5   16.24    6.61   1
  -2  16   6   13.84    6.55   1
  -2  16   7    7.90    6.52   1
  -2  16   8    8.29    6.74   1
  -2  16   9   32.60    7.88   1
  -2  16  10   13.40    7.17   1
  -2  16  11   13.40    6.81   1
  -2  16  12   18.84    7.12   1
  -2  16  13   -5.57    6.84   1
  -2  16  14    4.24    7.50   1
  -2  16  15   25.60    8.91   1
  -2  16  16    4.58    7.75   1
  -2  16  17   -4.45    7.72   1
  -2  16  18   -2.28    8.18   1
  -2  16  19    7.84    7.62   1
  -2  16  20    1.12    8.48   1
  -2  16  21   16.73    9.73   1
  -2  16  22   16.24    9.43   1
  -2  16  24    3.57    9.34   1
  -2  16  25   10.96   10.26   1
  -2  16  26   12.11   10.58   1
  -2  16  27   -0.81   10.71   1
  -2  17 -25    9.86    8.10   1
  -2  17 -24    2.72    7.42   1
  -2  17 -23    1.12    6.72   1
  -2  17 -21   -1.85    6.20   1
  -2  17 -20    7.56    6.60   1
  -2  17 -19    2.37    6.04   1
  -2  17 -18    4.00    6.28   1
  -2  17 -17    1.42    6.47   1
  -2  17 -15    4.49    5.34   1
  -2  17 -14    4.49    5.60   1
  -2  17 -13   18.75    6.15   1
  -2  17 -12   21.44    6.11   1
  -2  17 -11    3.65    5.31   1
  -2  17 -10    6.81    5.38   1
  -2  17  -9    8.18    5.26   1
  -2  17  -8   -5.95    8.05   1
  -2  17  -8    6.92    5.31   1
  -2  17  -7   -1.21    4.95   1
  -2  17  -7    3.17    7.80   1
  -2  17  -6   11.42    8.04   1
  -2  17  -6    4.67    5.62   1
  -2  17  -5   35.52    8.82   1
  -2  17  -4    7.18    4.82   1
  -2  17  -4  -10.50    7.71   1
  -2  17  -3   -7.08    7.61   1
  -2  17  -3    5.62    4.79   1
  -2  17  -2   24.50    8.61   1
  -2  17  -1   13.47    8.00   1
  -2  17  -1   18.15    4.94   1
  -2  17   0   -5.38    7.61   1
  -2  17   0   -3.13    4.60   1
  -2  17   1   12.89    4.60   1
  -2  17   1   20.34    7.67   1
  -2  17   2    6.92    6.94   1
  -2  17   2   18.15    4.77   1
  -2  17   3    5.29    6.21   1
  -2  17   3   11.63    4.57   1
  -2  17   4    0.69    7.12   1
  -2  17   5   20.61    7.72   1
  -2  17   6   -3.92    7.64   1
  -2  17   7   11.09    8.13   1
  -2  17   8    7.62    7.84   1
  -2  17   9   -8.24    7.81   1
  -2  17  10   -2.79    7.25   1
  -2  17  11    9.67    7.77   1
  -2  17  12   20.52    8.15   1
  -2  17  13   -9.18    6.85   1
  -2  17  14   -4.41    7.98   1
  -2  17  15   16.00    8.64   1
  -2  17  16   -9.99    8.60   1
  -2  17  17    1.69    8.40   1
  -2  17  19    7.45    8.68   1
  -2  17  20    0.64    8.78   1
  -2  17  21    1.23    9.52   1
  -2  17  22    0.18    9.20   1
  -2  17  23   10.37    9.72   1
  -2  17  24   -8.18    9.90   1
  -2  17  25   13.25   11.36   1
  -2  18 -23   15.84    7.72   1
  -2  18 -22   -9.18    7.64   1
  -2  18 -21  -14.21    6.94   1
  -2  18 -20  -13.69    7.10   1
  -2  18 -19   -3.84    6.59   1
  -2  18 -18   -0.41    5.88   1
  -2  18 -17   -6.00    5.98   1
  -2  18 -16    9.00    6.18   1
  -2  18 -15   -5.29    6.21   1
  -2  18 -14   14.52    6.48   1
  -2  18 -13   14.14    5.87   1
  -2  18 -12    1.44    5.54   1
  -2  18 -11    5.48    5.48   1
  -2  18 -10   -0.46    5.51   1
  -2  18  -9   -0.62    5.15   1
  -2  18  -8    4.45    5.40   1
  -2  18  -7   30.47    5.96   1
  -2  18  -7   14.14    7.52   1
  -2  18  -6    1.46    5.23   1
  -2  18  -6    6.05    7.82   1
  -2  18  -5   -4.54    5.07   1
  -2  18  -5    3.24    7.31   1
  -2  18  -4   15.05    5.98   1
  -2  18  -4    4.54    7.88   1
  -2  18  -3    0.79    4.86   1
  -2  18  -3  -10.69    8.83   1
  -2  18  -2    1.82    4.91   1
  -2  18  -2    7.24    7.75   1
  -2  18  -1    2.22    7.81   1
  -2  18  -1    8.47    5.35   1
  -2  18   0   46.51    6.00   1
  -2  18   0   45.43    9.30   1
  -2  18   1    6.40    4.76   1
  -2  18   2    3.72    4.48   1
  -2  18   2    7.29    7.51   1
  -2  18   3    2.37    6.90   1
  -2  18   4    3.46    8.33   1
  -2  18   5   -4.67    8.29   1
  -2  18   6    9.61    8.25   1
  -2  18   7   28.52    8.86   1
  -2  18   8    4.84    7.44   1
  -2  18  10   -6.30    8.18   1
  -2  18  11   -1.02    7.88   1
  -2  18  12   13.18    8.28   1
  -2  18  13   -3.57    7.48   1
  -2  18  14   -2.99    7.51   1
  -2  18  15   21.72    9.04   1
  -2  18  16    7.34    8.56   1
  -2  18  17   14.14    8.57   1
  -2  18  18    1.59    8.92   1
  -2  18  19   -3.65    9.59   1
  -2  18  20   18.15    9.80   1
  -2  18  21  -13.40    9.96   1
  -2  18  22   11.22   11.12   1
  -2  19 -20    2.37    7.08   1
  -2  19 -19    5.20    6.66   1
  -2  19 -18   -2.92    6.29   1
  -2  19 -17  -11.16    6.55   1
  -2  19 -16    2.62    6.25   1
  -2  19 -15    1.30    6.04   1
  -2  19 -14    6.10    5.88   1
  -2  19 -13  -12.96    6.41   1
  -2  19 -12    7.73    6.17   1
  -2  19 -11   16.48    6.33   1
  -2  19 -10   14.44    5.78   1
  -2  19  -9    0.83    5.21   1
  -2  19  -8    4.58    5.82   1
  -2  19  -7   -9.42    6.08   1
  -2  19  -6   -5.71    5.93   1
  -2  19  -5    5.81    5.78   1
  -2  19  -5   -1.06    8.45   1
  -2  19  -4   20.16    9.16   1
  -2  19  -3    3.28    8.25   1
  -2  19  -3    6.20    5.68   1
  -2  19  -2    6.15    5.21   1
  -2  19  -2   11.70    8.82   1
  -2  19  -1   13.25    8.59   1
  -2  19  -1    4.97    5.08   1
  -2  19   0   25.20    9.14   1
  -2  19   0    3.10    4.82   1
  -2  19   1    5.48    4.68   1
  -2  19   1    0.30    8.14   1
  -2  19   2   -2.43    8.08   1
  -2  19   3   10.89    8.12   1
  -2  19   4  -11.02    8.76   1
  -2  19   5   -5.48    8.52   1
  -2  19   6   11.16    8.28   1
  -2  19   7    9.12    8.21   1
  -2  19   8  -11.83    8.60   1
  -2  19   9  -15.21    8.81   1
  -2  19  10    7.78    8.04   1
  -2  19  11    4.16    8.00   1
  -2  19  12   -2.86    8.38   1
  -2  19  13   -1.49    8.61   1
  -2  19  14   17.14    8.11   1
  -2  19  16  -11.29    9.48   1
  -2  19  17   -3.13    7.89   1
  -2  19  18   10.43    9.95   1
  -2  19  19    3.31    9.61   1
  -2  19  20   -7.40    9.63   1
  -2  20 -19   13.10    7.53   1
  -2  20 -18    0.50    7.07   1
  -2  20 -17    5.43    7.36   1
  -2  20 -16   -6.92    7.00   1
  -2  20 -14   11.09    7.13   1
  -2  20 -13    7.45    6.39   1
  -2  20 -12   -3.35    6.66   1
  -2  20 -11    6.76    6.50   1
  -2  20  -9    8.24    6.43   1
  -2  20  -8   -1.04    5.71   1
  -2  20  -7   -7.08    6.60   1
  -2  20  -5    9.80    6.45   1
  -2  20  -4    2.19    5.86   1
  -2  20  -3   12.89    9.41   1
  -2  20  -2    1.21    5.08   1
  -2  20  -2    5.24    8.89   1
  -2  20  -1   18.23    5.89   1
  -2  20  -1   16.16    9.41   1
  -2  20   0  -20.34    8.84   1
  -2  20   1   -9.36    8.69   1
  -2  20   2   -2.89    8.60   1
  -2  20   3   -2.07    7.55   1
  -2  20   4    3.92    9.07   1
  -2  20   5    1.56    8.75   1
  -2  20   6    1.21    8.54   1
  -2  20   7    1.85    8.89   1
  -2  20   8    5.76    9.07   1
  -2  20   9   -3.50    7.74   1
  -2  20  10    8.24    8.95   1
  -2  20  11    3.31    9.03   1
  -2  20  12   -2.25    8.31   1
  -2  20  13    1.37    8.99   1
  -2  20  14  -17.56    9.89   1
  -2  20  15    3.88    9.26   1
  -2  20  16   -9.49   10.04   1
  -2  20  17    5.24    9.53   1
  -2  21 -16  -19.36    8.18   1
  -2  21 -15  -10.96    8.08   1
  -2  21 -14   -2.16    6.88   1
  -2  21 -13    9.42    7.80   1
  -2  21 -12    2.46    7.76   1
  -2  21 -11    4.28    6.91   1
  -2  21 -10   -7.02    7.21   1
  -2  21  -9    5.52    6.86   1
  -2  21  -8    7.40    6.80   1
  -2  21  -7    5.81    6.51   1
  -2  21  -6    1.25    6.45   1
  -2  21  -5  -13.18    6.97   1
  -2  21  -4    2.79    6.45   1
  -2  21  -3    8.24    6.83   1
  -2  21  -2   -8.58    6.33   1
  -2  21  -1  -13.47    9.62   1
  -2  21   0   19.80    9.52   1
  -2  21   1    3.28    9.19   1
  -2  21   2   -5.95    9.47   1
  -2  21   3   10.18    8.29   1
  -2  21   4   15.13    9.65   1
  -2  21   5   13.47    9.47   1
  -2  21   6   11.49    9.63   1
  -2  21   7    2.31    9.64   1
  -2  21   8    0.52    7.86   1
  -2  21   9   -4.00    9.48   1
  -2  21  10   13.25    9.83   1
  -2  21  11    3.39    9.57   1
  -2  21  12    1.23    9.90   1
  -2  21  13   -9.86    9.42   1
  -2  21  14    0.79   10.31   1
  -2  22 -11   -6.05    7.58   1
  -2  22  -9    3.88    7.37   1
  -2  22  -8    4.24    8.40   1
  -2  22  -7  -11.63    7.16   1
  -2  22  -6   -2.76    6.97   1
  -2  22  -5    1.14    7.43   1
  -2  22  -4   -2.50    8.09   1
  -2  22   4   -1.44   10.27   1
  -2  22   7   10.30    9.69   1
  -2  22   8    0.90   10.16   1
  -2  22   9   -2.66    9.88   1
  -1 -22 -12   -1.08    5.45   1
  -1 -22 -10    3.24    5.47   1
  -1 -22  -9   -2.79    5.84   1
  -1 -22  -8    1.69    5.36   1
  -1 -22  -6    9.80    6.01   1
  -1 -21 -15  -11.49    5.70   1
  -1 -21 -13    2.13    5.31   1
  -1 -21 -10    5.81    5.01   1
  -1 -21  -7   -0.31    4.73   1
  -1 -21  -2    8.64    5.82   1
  -1 -21   0    9.12    5.98   1
  -1 -20 -17    3.61    4.64   1
  -1 -20 -15    5.86    5.37   1
  -1 -20 -11    6.60    4.73   1
  -1 -20  -8    8.53    5.26   1
  -1 -20  -7    1.80    5.12   1
  -1 -20  -5    0.88    4.55   1
  -1 -20   1    2.92    5.27   1
  -1 -20   2    0.45    5.40   1
  -1 -20   3   -1.96    5.43   1
  -1 -20   4   10.37    6.31   1
  -1 -19 -19    6.50    4.64   1
  -1 -19 -18   -1.64    4.74   1
  -1 -19 -15    8.18    4.92   1
  -1 -19 -12    3.17    4.31   1
  -1 -19 -11    3.96    4.66   1
  -1 -19 -10    6.97    4.91   1
  -1 -19 -10   -8.18    7.95   1
  -1 -19   5   -8.88    6.02   1
  -1 -19   6    4.97    5.84   1
  -1 -19   7    1.21    5.17   1
  -1 -19   8   11.16    6.55   1
  -1 -18 -20    5.43    4.75   1
  -1 -18 -19    1.56    4.68   1
  -1 -18 -17    4.28    4.35   1
  -1 -18 -17    8.35    9.48   1
  -1 -18 -16    5.86    4.89   1
  -1 -18 -10    8.35    7.05   1
  -1 -18  -9   -6.05    6.89   1
  -1 -18  -8    1.00    6.34   1
  -1 -18  10    8.24    5.68   1
  -1 -18  11    4.20    6.15   1
  -1 -17 -25   -8.47    5.47   1
  -1 -17 -11  -10.82    6.97   1
  -1 -17 -10    4.97    6.65   1
  -1 -17  -9   36.97    7.66   1
  -1 -17  -8    7.29    6.59   1
  -1 -17  -7   -3.57    6.54   1
  -1 -17  11    4.08    4.93   1
  -1 -16 -26    3.06    5.39   1
  -1 -16 -25    9.73    5.05   1
  -1 -16 -21   -3.76    9.43   1
  -1 -16 -11    6.81    6.52   1
  -1 -16 -10    8.53    6.60   1
  -1 -16  -9   -2.53    6.04   1
  -1 -16  -8    5.43    5.78   1
  -1 -16  -7   61.62    7.85   1
  -1 -16  -6    2.82    5.81   1
  -1 -16   0   -5.66    4.24   1
  -1 -16  14    5.95    4.93   1
  -1 -16  15    7.18    5.57   1
  -1 -16  16    9.12    6.28   1
  -1 -15 -26    2.89    5.30   1
  -1 -15 -25    2.53    5.69   1
  -1 -15 -24    4.84    5.28   1
  -1 -15 -21   -0.72    7.33   1
  -1 -15 -19    5.29    6.81   1
  -1 -15 -18    0.64    6.42   1
  -1 -15 -17    8.29    6.80   1
  -1 -15 -16  -13.99    6.66   1
  -1 -15 -12   -2.66    5.97   1
  -1 -15 -11   43.30    7.50   1
  -1 -15 -10   22.56    6.27   1
  -1 -15  -9   18.06    5.86   1
  -1 -15  -7   19.54    5.92   1
  -1 -15  -6   -1.46    5.45   1
  -1 -15  -5   13.99    5.61   1
  -1 -15  13   -0.88    4.23   1
  -1 -15  14   -2.72    4.88   1
  -1 -15  15   -3.65    5.12   1
  -1 -15  16   -4.62    4.82   1
  -1 -15  17    5.48    5.48   1
  -1 -15  18    7.08    5.96   1
  -1 -15  19   10.50    7.32   1
  -1 -14 -29    2.53    4.48   1
  -1 -14 -28   -2.69    4.53   1
  -1 -14 -27   -5.43    4.61   1
  -1 -14 -26   26.32    5.34   1
  -1 -14 -25   15.44    5.42   1
  -1 -14 -24   10.69   11.51   1
  -1 -14 -23   -4.00    8.20   1
  -1 -14 -22    3.69    7.72   1
  -1 -14 -21   -0.08    7.05   1
  -1 -14 -19    5.29    6.99   1
  -1 -14 -18    4.37    6.40   1
  -1 -14 -12   23.62    6.42   1
  -1 -14 -11    3.69    6.18   1
  -1 -14 -10    1.21    5.28   1
  -1 -14  -9   12.74    5.78   1
  -1 -14  -8    8.64    5.12   1
  -1 -14  -7   23.72    5.65   1
  -1 -14  -6   12.89    5.17   1
  -1 -14  -6    4.49    4.07   1
  -1 -14  -5   24.60    4.66   1
  -1 -14  -5   21.90    5.43   1
  -1 -14  -4    0.29    4.83   1
  -1 -14  -4    7.73    4.28   1
  -1 -14  -3   13.25    4.30   1
  -1 -14  -2    8.82    4.34   1
  -1 -14  -1   18.66    4.92   1
  -1 -14   0   15.52    4.41   1
  -1 -14   1   25.30    4.93   1
  -1 -14   2   -3.96    4.34   1
  -1 -14   3   18.58    4.65   1
  -1 -14   4   -1.37    3.93   1
  -1 -14  15    0.37    4.54   1
  -1 -14  16   -3.03    5.01   1
  -1 -14  19    3.57    5.10   1
  -1 -14  20   -1.46    5.01   1
  -1 -14  21    7.24    6.89   1
  -1 -13 -30    8.64    4.59   1
  -1 -13 -29   -0.67    4.79   1
  -1 -13 -28    4.08    4.85   1
  -1 -13 -27    4.24    4.24   1
  -1 -13 -26    1.74    4.59   1
  -1 -13 -25    4.28    4.47   1
  -1 -13 -25   -7.78    9.04   1
  -1 -13 -24   10.76    4.72   1
  -1 -13 -23    0.50    4.43   1
  -1 -13 -23    3.61    7.45   1
  -1 -13 -22   -1.74    7.52   1
  -1 -13 -20    8.35    7.40   1
  -1 -13 -19    0.62    6.56   1
  -1 -13 -18   14.29    6.12   1
  -1 -13 -12    6.15    5.60   1
  -1 -13 -11    6.45    5.49   1
  -1 -13 -10   10.56    5.46   1
  -1 -13  -9   46.10    6.52   1
  -1 -13  -8   -6.40    5.16   1
  -1 -13  -7    4.67    4.84   1
  -1 -13  -6    3.13    4.53   1
  -1 -13  -5   19.98    4.92   1
  -1 -13  -5   25.20    4.32   1
  -1 -13  -4   -2.82    3.86   1
  -1 -13  -4    6.10    4.20   1
  -1 -13  -3   52.85    5.53   1
  -1 -13  -2   27.56    4.93   1
  -1 -13  -1   50.98    5.57   1
  -1 -13   0    1.54    3.87   1
  -1 -13   1   38.07    5.31   1
  -1 -13   2   26.83    4.97   1
  -1 -13   3   53.44    5.41   1
  -1 -13   4   -1.93    4.17   1
  -1 -13   5   16.73    4.50   1
  -1 -13   6    0.17    3.82   1
  -1 -13   7    0.90    4.07   1
  -1 -13   8   -1.00    4.02   1
  -1 -13   9   52.56    5.95   1
  -1 -13  10    3.39    4.42   1
  -1 -13  11   21.34    5.08   1
  -1 -13  12    7.34    4.23   1
  -1 -13  14   -7.29    4.75   1
  -1 -13  15    8.64    5.12   1
  -1 -13  16   10.11    4.52   1
  -1 -13  19   -6.20    4.93   1
  -1 -13  20    2.46    4.93   1
  -1 -13  21   10.56    4.94   1
  -1 -13  22   -5.15    5.72   1
  -1 -12 -31   -3.80    4.52   1
  -1 -12 -30   -0.14    4.68   1
  -1 -12 -29    3.76    4.27   1
  -1 -12 -28    6.76    4.73   1
  -1 -12 -27   16.65    5.47   1
  -1 -12 -26   17.72    9.51   1
  -1 -12 -26   10.30    4.88   1
  -1 -12 -24   18.66    4.75   1
  -1 -12 -23    9.80    7.39   1
  -1 -12 -23    4.00    4.20   1
  -1 -12 -22   13.25    4.66   1
  -1 -12 -22    7.62    7.12   1
  -1 -12 -20    4.16    6.69   1
  -1 -12 -19   39.82    7.70   1
  -1 -12 -18    6.97    6.34   1
  -1 -12 -12    1.25    5.15   1
  -1 -12 -11   78.32    7.43   1
  -1 -12 -10   18.15    5.54   1
  -1 -12  -9   -0.76    4.59   1
  -1 -12  -8    1.74    4.51   1
  -1 -12  -7    6.55    4.35   1
  -1 -12  -6    0.32    4.37   1
  -1 -12  -5    3.31    4.08   1
  -1 -12  -4   11.56    4.01   1
  -1 -12  -4   13.03    4.19   1
  -1 -12  -3   14.44    3.95   1
  -1 -12  -2   35.76    4.90   1
  -1 -12  -1   12.74    4.14   1
  -1 -12   0   91.01    6.49   1
  -1 -12   1   18.32    4.45   1
  -1 -12   2   24.80    4.68   1
  -1 -12   3   11.56    4.15   1
  -1 -12   4    9.30    4.15   1
  -1 -12   5    0.32    3.73   1
  -1 -12   6   -0.94    3.96   1
  -1 -12   7    7.62    4.14   1
  -1 -12   8   10.82    4.01   1
  -1 -12   9   -1.99    4.43   1
  -1 -12  10   30.03    4.93   1
  -1 -12  11   67.73    5.76   1
  -1 -12  12    0.21    4.22   1
  -1 -12  13   15.37    4.55   1
  -1 -12  14   21.53    5.10   1
  -1 -12  15   60.84    6.24   1
  -1 -12  18    5.29    4.60   1
  -1 -12  20   -0.92    4.51   1
  -1 -12  21    5.34    4.71   1
  -1 -11 -33    8.70    4.96   1
  -1 -11 -32    7.02    4.66   1
  -1 -11 -31   -0.71    4.50   1
  -1 -11 -30    4.24    4.94   1
  -1 -11 -29    6.45    4.78   1
  -1 -11 -28   20.70    5.37   1
  -1 -11 -27   13.47    9.32   1
  -1 -11 -27   22.47    5.69   1
  -1 -11 -26    8.18    4.63   1
  -1 -11 -26   11.02    7.64   1
  -1 -11 -25   -5.11    7.59   1
  -1 -11 -24   -2.46    7.88   1
  -1 -11 -24   -4.20    4.71   1
  -1 -11 -23    1.66    7.12   1
  -1 -11 -23    3.69    4.57   1
  -1 -11 -22   21.81    5.42   1
  -1 -11 -21    8.01    6.74   1
  -1 -11 -14    6.15    4.71   1
  -1 -11 -12   14.06    4.72   1
  -1 -11 -11   21.90    5.43   1
  -1 -11 -10   72.93    7.17   1
  -1 -11  -9   24.70    5.17   1
  -1 -11  -8   93.70    7.16   1
  -1 -11  -7    8.88    4.47   1
  -1 -11  -6    8.70    4.37   1
  -1 -11  -5   32.72    5.15   1
  -1 -11  -4   14.59    4.43   1
  -1 -11  -3    5.81    3.86   1
  -1 -11  -2   43.96    5.04   1
  -1 -11  -2   47.47    5.24   1
  -1 -11  -1  103.43    6.71   1
  -1 -11   0   -1.61    3.86   1
  -1 -11   1   89.11    6.42   1
  -1 -11   2   39.44    4.90   1
  -1 -11   3    7.02    4.13   1
  -1 -11   4   20.34    4.33   1
  -1 -11   5   46.38    5.18   1
  -1 -11   6   20.07    4.39   1
  -1 -11   7   -1.37    3.88   1
  -1 -11   8   81.54    5.96   1
  -1 -11   9   20.16    4.49   1
  -1 -11  10   83.91    6.41   1
  -1 -11  11   18.32    4.79   1
  -1 -11  12    9.86    4.08   1
  -1 -11  13   42.51    5.35   1
  -1 -11  14   21.81    4.76   1
  -1 -11  15   21.44    4.63   1
  -1 -11  16   38.19    5.69   1
  -1 -11  17   13.99    4.79   1
  -1 -11  18   11.09    4.66   1
  -1 -11  19   26.52    5.36   1
  -1 -11  21    1.39    4.98   1
  -1 -11  23    1.80    4.88   1
  -1 -11  25    8.64    5.59   1
  -1 -11  26    2.53    6.01   1
  -1 -11  27   29.70    8.61   1
  -1 -10 -34    6.71    4.66   1
  -1 -10 -32    5.06    4.95   1
  -1 -10 -31    5.38    4.41   1
  -1 -10 -30    2.31    4.10   1
  -1 -10 -28   29.05    5.28   1
  -1 -10 -28   42.51   11.08   1
  -1 -10 -27   21.44    8.24   1
  -1 -10 -27    5.43    4.61   1
  -1 -10 -26    6.45    6.81   1
  -1 -10 -26   -1.54    4.34   1
  -1 -10 -25  117.72    7.81   1
  -1 -10 -25   95.26   10.54   1
  -1 -10 -24   24.21    8.27   1
  -1 -10 -24   10.96    7.88   1
  -1 -10 -23   10.05    6.78   1
  -1 -10 -23    5.24    4.08   1
  -1 -10 -22    6.05    6.74   1
  -1 -10 -22   -1.14    3.72   1
  -1 -10 -21   12.32    4.00   1
  -1 -10 -21   13.18    6.46   1
  -1 -10 -18   21.81    5.98   1
  -1 -10 -17    3.76    5.32   1
  -1 -10 -15   11.02    4.91   1
  -1 -10 -12    0.27    4.67   1
  -1 -10 -11   32.60    5.37   1
  -1 -10 -10    4.54    3.96   1
  -1 -10  -9   17.81    4.39   1
  -1 -10  -7   40.45    5.22   1
  -1 -10  -5  146.65    8.23   1
  -1 -10  -4  134.79    7.66   1
  -1 -10  -3  555.07   19.32   1
  -1 -10  -2   16.00    3.76   1
  -1 -10  -1  400.40   14.81   1
  -1 -10   0    4.58    3.77   1
  -1 -10   1  433.06   14.98   1
  -1 -10   2   19.01    4.19   1
  -1 -10   3  564.06   18.52   1
  -1 -10   4  112.57    7.00   1
  -1 -10   5  151.04    7.37   1
  -1 -10   6    3.69    3.65   1
  -1 -10   8    9.06    3.79   1
  -1 -10   9   14.44    3.72   1
  -1 -10  10    4.12    3.25   1
  -1 -10  11   33.99    4.78   1
  -1 -10  12   -5.02    3.94   1
  -1 -10  13   16.73    4.42   1
  -1 -10  14    6.10    4.00   1
  -1 -10  15   12.46    4.17   1
  -1 -10  16   13.69    4.51   1
  -1 -10  17   10.89    4.42   1
  -1 -10  18   24.21    4.92   1
  -1 -10  19   11.97    4.91   1
  -1 -10  20   10.89    4.42   1
  -1 -10  21   -3.31    4.84   1
  -1 -10  22    9.36    4.96   1
  -1 -10  24   17.47    5.27   1
  -1 -10  26    3.53    5.15   1
  -1  -9 -35    7.34    5.04   1
  -1  -9 -34    6.76    4.89   1
  -1  -9 -33    5.20    4.47   1
  -1  -9 -32   -1.74    4.22   1
  -1  -9 -31    4.16    4.41   1
  -1  -9 -30   -2.69    4.62   1
  -1  -9 -29   14.59   10.31   1
  -1  -9 -28    9.06    8.31   1
  -1  -9 -28    9.99    4.30   1
  -1  -9 -27    9.55    7.60   1
  -1  -9 -27    3.84    4.27   1
  -1  -9 -26   11.70    7.39   1
  -1  -9 -25   -2.56    3.94   1
  -1  -9 -25   -7.18    6.86   1
  -1  -9 -24   -4.00    6.92   1
  -1  -9 -24    6.10    3.85   1
  -1  -9 -23   22.56    4.94   1
  -1  -9 -23   17.56    7.37   1
  -1  -9 -22    1.66    6.01   1
  -1  -9 -22    7.29    3.73   1
  -1  -9 -21    2.99    6.37   1
  -1  -9 -21   12.60    4.05   1
  -1  -9 -20   -4.75    5.28   1
  -1  -9 -20    8.41    3.94   1
  -1  -9 -19    8.12    6.16   1
  -1  -9 -17    1.66    5.31   1
  -1  -9 -12   41.47    5.80   1
  -1  -9 -10   10.18    4.47   1
  -1  -9  -9   12.46    4.24   1
  -1  -9  -8   61.47    5.80   1
  -1  -9  -7  255.36   11.51   1
  -1  -9  -6  231.95   10.66   1
  -1  -9  -5   77.97    6.00   1
  -1  -9  -4   38.07    4.57   1
  -1  -9  -3  137.59    7.27   1
  -1  -9  -2   21.53    3.80   1
  -1  -9  -1    8.41    3.13   1
  -1  -9   0   17.31    3.83   1
  -1  -9   1    2.59    2.90   1
  -1  -9   2   15.13    3.97   1
  -1  -9   3  124.77    6.93   1
  -1  -9   4   39.94    4.55   1
  -1  -9   5   94.09    6.01   1
  -1  -9   6  243.67    9.99   1
  -1  -9   7  273.57   10.59   1
  -1  -9   8   67.90    5.27   1
  -1  -9  10    2.79    3.97   1
  -1  -9  11   14.14    4.14   1
  -1  -9  12   31.14    4.69   1
  -1  -9  13    7.78    3.74   1
  -1  -9  14   78.68    5.85   1
  -1  -9  15  104.45    6.75   1
  -1  -9  16   42.38    5.34   1
  -1  -9  17    8.18    4.35   1
  -1  -9  19   14.67    4.44   1
  -1  -9  20   -0.30    4.51   1
  -1  -9  22    4.49    4.71   1
  -1  -9  23   15.44    5.11   1
  -1  -9  24   13.99    5.24   1
  -1  -9  25   -8.29    5.18   1
  -1  -9  26   17.81    5.74   1
  -1  -9  27    2.04    5.52   1
  -1  -9  28   12.32    6.25   1
  -1  -9  30    3.72    7.57   1
  -1  -8 -36   -7.67    5.48   1
  -1  -8 -35    5.24    5.31   1
  -1  -8 -32    4.71    4.60   1
  -1  -8 -30    6.45    5.08   1
  -1  -8 -29    7.24    4.79   1
  -1  -8 -29   -2.02    8.29   1
  -1  -8 -28  -11.22    7.77   1
  -1  -8 -28   -0.72    4.13   1
  -1  -8 -27    5.86    4.11   1
  -1  -8 -27   -0.77    7.66   1
  -1  -8 -26  106.50    7.43   1
  -1  -8 -26   95.26   10.54   1
  -1  -8 -25    6.97    4.54   1
  -1  -8 -25    1.59    6.65   1
  -1  -8 -24   -5.57    4.01   1
  -1  -8 -24    3.10    6.23   1
  -1  -8 -23   12.04    4.23   1
  -1  -8 -23   11.70    7.05   1
  -1  -8 -22   -3.96    6.41   1
  -1  -8 -22    0.08    4.22   1
  -1  -8 -21   -0.64    3.58   1
  -1  -8 -20   -9.42    5.96   1
  -1  -8 -20    5.62    3.65   1
  -1  -8 -19   18.58    6.21   1
  -1  -8 -18   -0.40    5.44   1
  -1  -8 -16    2.19    4.44   1
  -1  -8 -15    4.67    4.28   1
  -1  -8 -14   29.05    5.17   1
  -1  -8 -11   26.73    5.17   1
  -1  -8 -10   27.14    4.90   1
  -1  -8  -9    5.34    4.30   1
  -1  -8  -8   86.86    6.34   1
  -1  -8  -7   10.82    3.95   1
  -1  -8  -6   46.24    4.76   1
  -1  -8  -5  148.35    7.55   1
  -1  -8  -4  238.70   10.20   1
  -1  -8  -3  123.88    6.68   1
  -1  -8  -2    8.47    3.08   1
  -1  -8  -1   94.87    5.45   1
  -1  -8   1  101.81    5.85   1
  -1  -8   2   12.25    3.57   1
  -1  -8   3  126.79    6.76   1
  -1  -8   4  245.55    9.72   1
  -1  -8   5  149.82   10.04   1
  -1  -8   6   40.83    4.35   1
  -1  -8   7   13.62    3.17   1
  -1  -8   8   84.82    5.71   1
  -1  -8   9   -3.57    3.52   1
  -1  -8  10   28.20    4.25   1
  -1  -8  11   12.11    3.55   1
  -1  -8  12   15.52    3.86   1
  -1  -8  13   10.05    3.87   1
  -1  -8  14   33.52    4.86   1
  -1  -8  15   -0.41    3.70   1
  -1  -8  16    3.06    3.15   1
  -1  -8  17  147.38    8.01   1
  -1  -8  18   11.29    4.23   1
  -1  -8  19   12.25    4.20   1
  -1  -8  20   -0.01    3.91   1
  -1  -8  21    9.36    4.59   1
  -1  -8  22    9.36    4.47   1
  -1  -8  24    4.97    4.73   1
  -1  -8  25    8.35    5.49   1
  -1  -8  26  106.09    8.45   1
  -1  -8  27    1.21    5.30   1
  -1  -8  28    1.39    5.43   1
  -1  -8  29    6.05    5.61   1
  -1  -8  30    9.80    5.88   1
  -1  -8  31   -2.53    5.85   1
  -1  -7 -36    4.41    5.42   1
  -1  -7 -35    5.11    4.79   1
  -1  -7 -34    2.02    4.49   1
  -1  -7 -33   -1.93    4.64   1
  -1  -7 -32    6.97    4.91   1
  -1  -7 -31    0.76    4.89   1
  -1  -7 -30    1.46    4.57   1
  -1  -7 -30   -7.34    8.02   1
  -1  -7 -29   -2.79    4.81   1
  -1  -7 -29   -5.76    7.78   1
  -1  -7 -28    7.78    8.15   1
  -1  -7 -27   19.45    8.29   1
  -1  -7 -26    1.12    7.31   1
  -1  -7 -26    6.35    3.88   1
  -1  -7 -25   55.35    5.65   1
  -1  -7 -25   44.62    8.68   1
  -1  -7 -24   20.34    7.49   1
  -1  -7 -23   28.09    7.31   1
  -1  -7 -23   29.38    4.55   1
  -1  -7 -22    2.59    5.41   1
  -1  -7 -22    5.15    3.95   1
  -1  -7 -21    3.13    3.58   1
  -1  -7 -21    1.06    5.73   1
  -1  -7 -20    8.35    3.70   1
  -1  -7 -20   21.25    6.36   1
  -1  -7 -19    2.19    3.79   1
  -1  -7 -19    5.62    5.12   1
  -1  -7 -18   16.73    6.14   1
  -1  -7 -18   28.09    4.77   1
  -1  -7 -17  101.20    8.05   1
  -1  -7 -16    7.18    4.93   1
  -1  -7 -12   16.89    4.44   1
  -1  -7 -11  132.25    8.05   1
  -1  -7 -10    4.24    4.33   1
  -1  -7  -9   33.52    4.86   1
  -1  -7  -8    6.40    3.74   1
  -1  -7  -7   33.06    4.37   1
  -1  -7  -6   87.80    5.81   1
  -1  -7  -5  161.80    7.63   1
  -1  -7  -4   26.11    3.78   1
  -1  -7  -3   34.11    3.74   1
  -1  -7  -2  427.25   14.47   1
  -1  -7  -1   61.78    4.24   1
  -1  -7   0    6.45    2.90   1
  -1  -7   2  438.06   14.65   1
  -1  -7   3   35.52    4.29   1
  -1  -7   4   24.21    3.74   1
  -1  -7   5  166.93    7.49   1
  -1  -7   6   99.40    5.58   1
  -1  -7   7   33.76    3.83   1
  -1  -7   8    9.36    3.37   1
  -1  -7   9   40.83    4.22   1
  -1  -7  10    2.34    3.58   1
  -1  -7  11  116.86    6.49   1
  -1  -7  12   15.76    3.73   1
  -1  -7  13    0.48    3.35   1
  -1  -7  14   28.41    4.48   1
  -1  -7  15   76.56    5.78   1
  -1  -7  16    8.41    4.00   1
  -1  -7  17  118.37    6.96   1
  -1  -7  18   12.60    4.05   1
  -1  -7  19    7.24    3.82   1
  -1  -7  20   -1.88    3.70   1
  -1  -7  21    1.25    4.28   1
  -1  -7  22    6.40    4.25   1
  -1  -7  23   24.80    4.98   1
  -1  -7  24    8.64    4.76   1
  -1  -7  25   44.62    5.88   1
  -1  -7  26    7.90    4.95   1
  -1  -7  27   19.80    5.61   1
  -1  -7  29   -4.00    5.48   1
  -1  -7  30    1.77    5.51   1
  -1  -7  31    8.12    6.27   1
  -1  -7  32    6.86    6.50   1
  -1  -7  33   13.03    8.30   1
  -1  -6 -37    4.08    5.58   1
  -1  -6 -36    7.56    5.55   1
  -1  -6 -35    8.35    5.38   1
  -1  -6 -34   -2.10    4.79   1
  -1  -6 -33   -4.80    4.69   1
  -1  -6 -32   10.37    4.57   1
  -1  -6 -31   10.24   10.69   1
  -1  -6 -31   -6.15    4.71   1
  -1  -6 -30    4.71    4.64   1
  -1  -6 -30   21.25    7.93   1
  -1  -6 -29   -1.85    7.78   1
  -1  -6 -28   23.81    5.08   1
  -1  -6 -28   13.91    8.13   1
  -1  -6 -27   10.37    7.60   1
  -1  -6 -27   17.06    4.54   1
  -1  -6 -26   13.40    4.10   1
  -1  -6 -25    3.72    4.52   1
  -1  -6 -25    6.86    7.13   1
  -1  -6 -24    7.73    4.39   1
  -1  -6 -24   20.16    7.18   1
  -1  -6 -23   16.08    7.14   1
  -1  -6 -23    8.64    3.59   1
  -1  -6 -22   12.53    6.80   1
  -1  -6 -22   17.64    3.95   1
  -1  -6 -21    8.07    3.64   1
  -1  -6 -21    4.84    6.12   1
  -1  -6 -20   13.99    3.89   1
  -1  -6 -20    3.69    5.91   1
  -1  -6 -19   75.52    7.65   1
  -1  -6 -19   71.74    5.76   1
  -1  -6 -18   49.70    6.91   1
  -1  -6 -18   61.00    5.15   1
  -1  -6 -17    5.90    5.25   1
  -1  -6 -17    7.67    3.71   1
  -1  -6 -16  117.07    6.71   1
  -1  -6 -12   -1.37    4.12   1
  -1  -6 -10  349.32   13.46   1
  -1  -6  -9   -1.12    3.71   1
  -1  -6  -8   -4.33    3.54   1
  -1  -6  -7    9.55    3.65   1
  -1  -6  -6   12.39    3.45   1
  -1  -6  -5   15.92    3.35   1
  -1  -6  -4   41.09    3.97   1
  -1  -6  -3   14.29    2.95   1
  -1  -6  -2  518.02   16.39   1
  -1  -6  -1  278.22    9.67   1
  -1  -6   0  297.56   10.35   1
  -1  -6   3   14.44    3.57   1
  -1  -6   4   44.89    4.29   1
  -1  -6   5   23.04    3.65   1
  -1  -6   6   17.64    3.11   1
  -1  -6   7    5.34    2.77   1
  -1  -6   8    0.77    3.03   1
  -1  -6   9    9.18    3.45   1
  -1  -6  10  351.56   12.38   1
  -1  -6  11  154.50    7.21   1
  -1  -6  12    0.71    3.66   1
  -1  -6  13   54.02    4.70   1
  -1  -6  15  167.96    8.04   1
  -1  -6  16  107.54    6.64   1
  -1  -6  17    0.40    3.49   1
  -1  -6  18   52.85    5.09   1
  -1  -6  19   63.20    5.56   1
  -1  -6  20    5.02    3.63   1
  -1  -6  22   14.21    4.45   1
  -1  -6  23   10.50    4.47   1
  -1  -6  24   12.53    4.67   1
  -1  -6  25   12.39    4.65   1
  -1  -6  26    2.37    4.22   1
  -1  -6  27   18.84    5.03   1
  -1  -6  28   38.44    5.95   1
  -1  -6  29    8.24    5.34   1
  -1  -6  30    8.70    5.78   1
  -1  -6  31    3.88    5.67   1
  -1  -6  32    3.92    6.14   1
  -1  -6  33    8.12    6.95   1
  -1  -6  34    5.90    6.80   1
  -1  -5 -38   10.56    6.50   1
  -1  -5 -37    2.37    5.14   1
  -1  -5 -36    2.16    5.35   1
  -1  -5 -35    6.86    5.19   1
  -1  -5 -34    2.04    4.80   1
  -1  -5 -33    3.50    4.90   1
  -1  -5 -32    1.17    4.23   1
  -1  -5 -31    1.21    4.51   1
  -1  -5 -31   -4.33    8.57   1
  -1  -5 -30   -8.94    7.77   1
  -1  -5 -30   -0.50    4.74   1
  -1  -5 -29    6.50    4.13   1
  -1  -5 -29   -3.76    7.29   1
  -1  -5 -28    5.95    4.00   1
  -1  -5 -28    0.24    7.46   1
  -1  -5 -27   70.56    9.58   1
  -1  -5 -27   46.79    5.47   1
  -1  -5 -26   28.30    7.24   1
  -1  -5 -26   38.56    4.97   1
  -1  -5 -25   45.43    7.82   1
  -1  -5 -25   44.36    5.19   1
  -1  -5 -24    1.30    3.60   1
  -1  -5 -24   -1.42    6.52   1
  -1  -5 -23   22.00    4.13   1
  -1  -5 -23   10.30    6.74   1
  -1  -5 -22   39.31    7.15   1
  -1  -5 -22   30.91    4.45   1
  -1  -5 -21    3.24    5.69   1
  -1  -5 -21    2.43    3.28   1
  -1  -5 -20   10.82    3.62   1
  -1  -5 -19   86.68    5.96   1
  -1  -5 -19   85.38    8.13   1
  -1  -5 -18   -1.88    3.48   1
  -1  -5 -18    3.72    5.33   1
  -1  -5 -17   64.32    7.06   1
  -1  -5 -17   61.15    5.32   1
  -1  -5 -16  160.02    9.61   1
  -1  -5 -16  155.00    7.97   1
  -1  -5 -15   15.76    4.13   1
  -1  -5 -15   14.67    5.06   1
  -1  -5 -14   79.57    6.96   1
  -1  -5 -12  163.84    8.96   1
  -1  -5 -11    3.13    4.78   1
  -1  -5  -9    5.66    3.95   1
  -1  -5  -8    4.04    3.78   1
  -1  -5  -7   21.25    3.87   1
  -1  -5  -6   81.90    5.25   1
  -1  -5  -5  148.11    6.82   1
  -1  -5  -4   29.16    3.24   1
  -1  -5  -3  104.04    5.10   1
  -1  -5  -2    7.73    2.67   1
  -1  -5  -1  949.87   29.59   1
  -1  -5   0   20.25    2.43   1
  -1  -5   4   22.18    3.49   1
  -1  -5   5  154.01    6.45   1
  -1  -5   6   88.17    5.26   1
  -1  -5   7   19.45    3.09   1
  -1  -5   8    4.88    3.01   1
  -1  -5   9    5.52    3.15   1
  -1  -5  10  331.60   11.65   1
  -1  -5  11    5.52    3.24   1
  -1  -5  12  155.75    7.24   1
  -1  -5  13  208.51    8.95   1
  -1  -5  14   75.00    5.20   1
  -1  -5  15   19.89    3.75   1
  -1  -5  16  153.02    7.42   1
  -1  -5  17   60.22    4.97   1
  -1  -5  18   -3.72    3.47   1
  -1  -5  19   77.62    5.81   1
  -1  -5  20    5.15    3.68   1
  -1  -5  21   -1.46    3.73   1
  -1  -5  22   31.47    4.49   1
  -1  -5  23    7.56    4.02   1
  -1  -5  24    3.17    4.17   1
  -1  -5  25   27.46    5.14   1
  -1  -5  26   34.34    5.51   1
  -1  -5  27   43.82    5.96   1
  -1  -5  28    9.86    4.71   1
  -1  -5  29    0.30    4.78   1
  -1  -5  31   -0.14    5.55   1
  -1  -5  32    8.58    6.27   1
  -1  -5  33    3.50    6.17   1
  -1  -5  34    5.20    6.11   1
  -1  -5  35   20.34    7.58   1
  -1  -5  36   20.98    9.25   1
  -1  -4 -38   -4.58    6.03   1
  -1  -4 -37    8.29    5.76   1
  -1  -4 -36   -4.33    5.37   1
  -1  -4 -35   -2.50    4.83   1
  -1  -4 -34   -0.66    4.71   1
  -1  -4 -33    2.79    4.54   1
  -1  -4 -32   12.39    4.86   1
  -1  -4 -32    9.99    9.61   1
  -1  -4 -31   12.60    4.76   1
  -1  -4 -31    8.24    8.72   1
  -1  -4 -30    1.66    4.72   1
  -1  -4 -30    0.96    7.02   1
  -1  -4 -29   16.97    4.53   1
  -1  -4 -28   25.00    8.60   1
  -1  -4 -28   28.94    4.95   1
  -1  -4 -27   31.02    7.35   1
  -1  -4 -26   54.76    9.32   1
  -1  -4 -26   56.40    5.56   1
  -1  -4 -25   27.04    7.90   1
  -1  -4 -25   20.34    4.51   1
  -1  -4 -24   -3.10    6.20   1
  -1  -4 -24    8.29    3.80   1
  -1  -4 -23   31.92    4.41   1
  -1  -4 -23   29.05    6.90   1
  -1  -4 -22   11.63    3.75   1
  -1  -4 -22   -0.76    6.09   1
  -1  -4 -21   16.00    4.00   1
  -1  -4 -21    5.11    5.97   1
  -1  -4 -20    6.81    3.71   1
  -1  -4 -20    4.00    5.48   1
  -1  -4 -19   80.46    8.07   1
  -1  -4 -18  117.51    6.72   1
  -1  -4 -18  120.56    9.00   1
  -1  -4 -17  109.41    9.00   1
  -1  -4 -17  119.25    8.74   1
  -1  -4 -16  100.40    6.01   1
  -1  -4 -16   97.61    7.90   1
  -1  -4 -15   10.96    5.43   1
  -1  -4 -15   11.97    3.46   1
  -1  -4 -14   60.06    6.04   1
  -1  -4 -14   57.00    4.83   1
  -1  -4 -13   51.98    4.61   1
  -1  -4 -13   58.83    5.98   1
  -1  -4 -12    6.55    3.99   1
  -1  -4 -11  145.20    7.95   1
  -1  -4  -9  248.06   10.08   1
  -1  -4  -8  219.04    9.18   1
  -1  -4  -7  110.67    6.31   1
  -1  -4  -6  170.30    7.31   1
  -1  -4  -5  136.66    6.31   1
  -1  -4  -4  117.94    5.43   1
  -1  -4  -3  229.83    7.88   1
  -1  -4  -2  131.79    5.28   1
  -1  -4  -1  551.31   15.50   1
  -1  -4   0 1098.26   33.14   1
  -1  -4   5  132.02    5.97   1
  -1  -4   6  172.66    7.10   1
  -1  -4   7  108.16    5.41   1
  -1  -4   8  207.07    8.06   1
  -1  -4   9  247.43    9.12   1
  -1  -4  10   16.08    3.37   1
  -1  -4  11  141.37    6.42   1
  -1  -4  12   10.11    3.18   1
  -1  -4  13   54.46    4.43   1
  -1  -4  14   51.41    4.30   1
  -1  -4  15   16.89    3.37   1
  -1  -4  16   93.51    5.61   1
  -1  -4  17  115.35    6.23   1
  -1  -4  18  117.07    6.49   1
  -1  -4  19   76.91    5.61   1
  -1  -4  20    5.52    3.48   1
  -1  -4  21    8.07    3.69   1
  -1  -4  23   34.57    4.70   1
  -1  -4  24   12.18    4.05   1
  -1  -4  25   22.94    4.79   1
  -1  -4  26   57.15    6.05   1
  -1  -4  27   12.74    4.71   1
  -1  -4  28   16.48    5.03   1
  -1  -4  30    2.53    4.99   1
  -1  -4  31    8.94    5.44   1
  -1  -4  32    9.36    6.30   1
  -1  -4  33    8.64    6.00   1
  -1  -4  34    4.71    6.51   1
  -1  -4  35    2.62    7.03   1
  -1  -4  36   -6.30    7.53   1
  -1  -4  37  -13.62    8.86   1
  -1  -3 -38    7.90    5.96   1
  -1  -3 -37    1.85    5.93   1
  -1  -3 -36    6.86    5.34   1
  -1  -3 -35    2.56    5.12   1
  -1  -3 -34    2.82    5.01   1
  -1  -3 -33    2.19    4.82   1
  -1  -3 -32   -1.69    9.70   1
  -1  -3 -31    2.79    4.28   1
  -1  -3 -31   13.32    8.76   1
  -1  -3 -30    1.85    7.56   1
  -1  -3 -30    7.90    4.83   1
  -1  -3 -29   -2.19    7.87   1
  -1  -3 -29    2.79    4.28   1
  -1  -3 -27   28.30    8.41   1
  -1  -3 -27   31.02    4.79   1
  -1  -3 -26   -0.67    3.76   1
  -1  -3 -26    6.60    7.25   1
  -1  -3 -25    3.13    4.21   1
  -1  -3 -25   -1.54    6.32   1
  -1  -3 -24  119.68   10.28   1
  -1  -3 -24  130.19    7.53   1
  -1  -3 -23   14.82    6.08   1
  -1  -3 -23   12.67    3.92   1
  -1  -3 -22    8.07    3.64   1
  -1  -3 -22   -3.42    5.85   1
  -1  -3 -21   12.82    3.94   1
  -1  -3 -21    7.78    5.64   1
  -1  -3 -20  140.42    7.58   1
  -1  -3 -20  141.13    9.27   1
  -1  -3 -19   10.69    5.36   1
  -1  -3 -19   15.60    3.71   1
  -1  -3 -18    4.16    5.26   1
  -1  -3 -18    3.96    3.18   1
  -1  -3 -17   12.04    5.34   1
  -1  -3 -17    7.62    3.26   1
  -1  -3 -16    5.76    3.41   1
  -1  -3 -16    2.82    4.97   1
  -1  -3 -15  213.45    9.35   1
  -1  -3 -15  222.61   11.04   1
  -1  -3 -14  219.93    9.49   1
  -1  -3 -14  225.30   10.81   1
  -1  -3 -13    6.20    4.38   1
  -1  -3 -13   10.18    3.57   1
  -1  -3 -12    6.20    3.09   1
  -1  -3 -12   11.90    4.62   1
  -1  -3 -11  231.65   11.26   1
  -1  -3 -10  273.24   10.91   1
  -1  -3  -9  130.42    6.85   1
  -1  -3  -6   56.25   31.35   1
  -1  -3  -5  254.72    9.26   1
  -1  -3  -4   82.45    4.36   1
  -1  -3  -3 1069.29   32.05   1
  -1  -3  -2  557.90   16.06   1
  -1  -3  -1  207.65    6.63   1
  -1  -3   0   43.03    2.10   1
  -1  -3   1  215.50    6.46   1
  -1  -3   5  264.06    8.78   1
  -1  -3   6   49.84    3.53   1
  -1  -3   7 1340.29   36.61   1
  -1  -3   8   40.58    3.57   1
  -1  -3   9  135.96    5.83   1
  -1  -3  10  269.62    9.52   1
  -1  -3  11  252.17    8.89   1
  -1  -3  12   11.83    2.75   1
  -1  -3  13    8.76    2.78   1
  -1  -3  14  241.80    9.02   1
  -1  -3  15  222.31    8.65   1
  -1  -3  16   -2.31    2.80   1
  -1  -3  17    5.62    3.13   1
  -1  -3  18   11.49    3.25   1
  -1  -3  19   10.56    3.32   1
  -1  -3  20  130.64    6.86   1
  -1  -3  21   12.25    3.50   1
  -1  -3  22   11.02    3.59   1
  -1  -3  25    7.90    4.16   1
  -1  -3  26    2.62    3.95   1
  -1  -3  27   31.14    5.36   1
  -1  -3  28   29.70    5.12   1
  -1  -3  29    7.40    5.17   1
  -1  -3  30    8.94    4.96   1
  -1  -3  31   -0.56    5.16   1
  -1  -3  32    3.20    5.33   1
  -1  -3  33    8.53    5.84   1
  -1  -3  34    4.88    6.28   1
  -1  -3  35  -15.05    6.83   1
  -1  -3  36    0.66    7.73   1
  -1  -3  37   -1.93    7.17   1
  -1  -3  38   -9.99    8.85   1
  -1  -2 -38   -1.37    5.43   1
  -1  -2 -37    2.89    5.47   1
  -1  -2 -36   -1.49    5.44   1
  -1  -2 -35    8.47    5.18   1
  -1  -2 -34    9.55    5.38   1
  -1  -2 -33    9.80    5.45   1
  -1  -2 -32   -6.76   10.56   1
  -1  -2 -32    1.49    4.78   1
  -1  -2 -31    3.42    7.73   1
  -1  -2 -31    5.62    4.55   1
  -1  -2 -30   -9.55    8.16   1
  -1  -2 -30    0.22    4.65   1
  -1  -2 -29    2.37    4.22   1
  -1  -2 -29    5.24    7.69   1
  -1  -2 -28   -2.46    4.08   1
  -1  -2 -27    5.02    7.30   1
  -1  -2 -26   85.75    6.48   1
  -1  -2 -26   77.09    8.78   1
  -1  -2 -25   11.97    4.15   1
  -1  -2 -25    4.97    6.78   1
  -1  -2 -24    3.10    3.77   1
  -1  -2 -24   -1.82    5.89   1
  -1  -2 -23    8.47    3.78   1
  -1  -2 -23    2.04    6.21   1
  -1  -2 -22   12.04    4.03   1
  -1  -2 -22   18.92    6.44   1
  -1  -2 -21   46.79    6.84   1
  -1  -2 -21   48.30    4.73   1
  -1  -2 -20   16.08    3.69   1
  -1  -2 -20   18.40    5.58   1
  -1  -2 -19    4.80    5.48   1
  -1  -2 -19   16.40    3.64   1
  -1  -2 -18   17.98    4.92   1
  -1  -2 -18   15.52    3.55   1
  -1  -2 -17   61.94    5.19   1
  -1  -2 -17   62.73    6.81   1
  -1  -2 -16   36.84    5.83   1
  -1  -2 -16   42.77    4.32   1
  -1  -2 -15   29.81    5.57   1
  -1  -2 -15   29.27    3.90   1
  -1  -2 -14   76.56    5.07   1
  -1  -2 -14   78.85    6.93   1
  -1  -2 -13  395.61   15.12   1
  -1  -2 -13  414.94   13.85   1
  -1  -2 -12  105.27    7.18   1
  -1  -2 -12   99.60    5.79   1
  -1  -2 -11   76.74    6.13   1
  -1  -2 -11   71.40    4.90   1
  -1  -2 -10  211.99    9.61   1
  -1  -2 -10  209.38    8.68   1
  -1  -2  -9  250.59   10.13   1
  -1  -2  -8  298.25   11.05   1
  -1  -2  -7  463.97   15.51   1
  -1  -2  -6   52.27    4.34   1
  -1  -2  -5  252.17    8.58   1
  -1  -2  -3  622.50   17.47   1
  -1  -2  -2  116.64    4.54   1
  -1  -2  -1 1732.22   56.60   1
  -1  -2   0 2832.37  138.37   1
  -1  -2   6   44.62    3.34   1
  -1  -2   7  492.40   14.20   1
  -1  -2   7  450.29   14.01   1
  -1  -2   8  281.57    9.73   1
  -1  -2   8  290.36    9.54   1
  -1  -2   9  233.78    8.56   1
  -1  -2   9  245.86    8.47   1
  -1  -2  10  219.04    7.70   1
  -1  -2  10  211.70    8.44   1
  -1  -2  11   69.89    4.85   1
  -1  -2  11   74.65    4.15   1
  -1  -2  12  105.47    6.16   1
  -1  -2  12  113.00    5.32   1
  -1  -2  13  409.25   12.95   1
  -1  -2  13  412.90   14.22   1
  -1  -2  14   82.08    5.98   1
  -1  -2  14   77.97    4.77   1
  -1  -2  15   34.69    4.83   1
  -1  -2  15   21.72    3.17   1
  -1  -2  16   38.19    5.07   1
  -1  -2  16   41.73    3.88   1
  -1  -2  17   64.16    5.93   1
  -1  -2  17   63.84    4.31   1
  -1  -2  18   11.90    4.42   1
  -1  -2  18   12.96    3.10   1
  -1  -2  19    9.12    4.53   1
  -1  -2  19   13.84    3.20   1
  -1  -2  20   14.67    3.37   1
  -1  -2  20   19.18    4.99   1
  -1  -2  21   43.16    6.31   1
  -1  -2  21   49.28    4.35   1
  -1  -2  22   13.47    3.38   1
  -1  -2  22   21.90    5.52   1
  -1  -2  23   12.96    3.89   1
  -1  -2  23   12.82    5.58   1
  -1  -2  24   -3.50    5.54   1
  -1  -2  24    2.25    3.54   1
  -1  -2  25    7.78    6.03   1
  -1  -2  26   73.10    8.55   1
  -1  -2  26   74.30    6.38   1
  -1  -2  27    6.35    4.08   1
  -1  -2  27    6.76    6.81   1
  -1  -2  28    1.80    4.02   1
  -1  -2  29    5.95    4.20   1
  -1  -2  30    8.88    4.77   1
  -1  -2  31    5.20    4.88   1
  -1  -2  32    3.72    5.75   1
  -1  -2  33   -3.72    5.60   1
  -1  -2  34    3.39    6.40   1
  -1  -2  35   -8.12    6.44   1
  -1  -2  36  -11.09    6.79   1
  -1  -2  37    2.69    7.58   1
  -1  -1 -38    1.02    6.06   1
  -1  -1 -36    6.55    5.38   1
  -1  -1 -35   -0.92    5.22   1
  -1  -1 -34    8.18    5.83   1
  -1  -1 -33   -0.06    4.84   1
  -1  -1 -32    6.55    4.92   1
  -1  -1 -32   -8.58    8.85   1
  -1  -1 -31   -2.31    7.02   1
  -1  -1 -31   15.92    5.03   1
  -1  -1 -30   16.65    8.08   1
  -1  -1 -29    2.66    7.69   1
  -1  -1 -27   29.38    8.46   1
  -1  -1 -26   68.23    9.25   1
  -1  -1 -25   57.76    7.30   1
  -1  -1 -24   30.80    7.55   1
  -1  -1 -23   -0.19    5.89   1
  -1  -1 -21   10.76    6.04   1
  -1  -1 -21   15.84    3.82   1
  -1  -1 -20   -0.74    3.37   1
  -1  -1 -20    3.53    5.45   1
  -1  -1 -19   45.29    4.58   1
  -1  -1 -19   33.29    5.77   1
  -1  -1 -18    2.66    5.09   1
  -1  -1 -18    8.41    3.36   1
  -1  -1 -17   44.62    6.55   1
  -1  -1 -17   47.61    4.55   1
  -1  -1 -16   75.69    7.13   1
  -1  -1 -16   66.59    5.06   1
  -1  -1 -15  262.12   10.36   1
  -1  -1 -15  267.98   12.11   1
  -1  -1 -14  328.70   13.78   1
  -1  -1 -14  323.64   11.87   1
  -1  -1 -13  176.89    7.98   1
  -1  -1 -13  182.52    9.46   1
  -1  -1 -12   67.90    4.78   1
  -1  -1 -12   67.40    5.42   1
  -1  -1 -11  206.21    8.33   1
  -1  -1 -11  183.33    9.21   1
  -1  -1 -10   15.44    3.30   1
  -1  -1 -10   23.52    4.56   1
  -1  -1  -9  173.71    8.17   1
  -1  -1  -9  153.02    7.17   1
  -1  -1  -8  744.20   22.37   1
  -1  -1  -8  725.22   23.16   1
  -1  -1  -7  842.16   25.54   1
  -1  -1  -6  236.85    8.93   1
  -1  -1  -5  257.92   11.88   1
  -1  -1  -4  941.26   26.38   1
  -1  -1  -3  272.91   24.12   1
  -1  -1  -2 1305.38   44.80   1
  -1  -1  -1 1341.76   40.29   1
  -1  -1   0   15.13    1.17   1
  -1  -1   3  216.09    7.94   1
  -1  -1   5  238.08    8.95   1
  -1  -1   6  229.52    7.57   1
  -1  -1   7  809.97   24.48   1
  -1  -1   7  879.72   23.73   1
  -1  -1   8  731.70   22.18   1
  -1  -1   8  771.73   21.11   1
  -1  -1   9  178.49    6.95   1
  -1  -1   9  167.96    6.22   1
  -1  -1  10   11.16    2.27   1
  -1  -1  10   19.98    3.31   1
  -1  -1  11  212.28    7.28   1
  -1  -1  11  198.53    8.45   1
  -1  -1  12   59.60    5.10   1
  -1  -1  12   58.98    3.69   1
  -1  -1  13  182.79    8.65   1
  -1  -1  13  189.89    6.89   1
  -1  -1  14  339.30   12.89   1
  -1  -1  14  343.36   11.12   1
  -1  -1  15  261.79   11.33   1
  -1  -1  15  277.56    9.33   1
  -1  -1  16   66.59    4.41   1
  -1  -1  16   81.18    6.31   1
  -1  -1  17   57.61    5.92   1
  -1  -1  17   45.97    3.80   1
  -1  -1  18    6.76    2.60   1
  -1  -1  18    6.60    4.68   1
  -1  -1  19   41.86    6.08   1
  -1  -1  19   48.02    3.88   1
  -1  -1  20    3.42    4.85   1
  -1  -1  21   22.18    5.75   1
  -1  -1  21   14.21    3.17   1
  -1  -1  22   10.69    5.23   1
  -1  -1  22   11.56    3.13   1
  -1  -1  23    9.61    5.70   1
  -1  -1  23    6.40    3.14   1
  -1  -1  24   48.16    7.22   1
  -1  -1  24   38.81    4.49   1
  -1  -1  25   77.44    5.98   1
  -1  -1  25   87.05    8.77   1
  -1  -1  26   79.03    6.22   1
  -1  -1  26   80.46    8.97   1
  -1  -1  27   40.45    5.34   1
  -1  -1  27   46.51    8.18   1
  -1  -1  28   12.96    7.42   1
  -1  -1  28   22.94    4.69   1
  -1  -1  29   11.70    7.05   1
  -1  -1  29    6.45    4.78   1
  -1  -1  30   -4.49    7.46   1
  -1  -1  30   -3.61    4.37   1
  -1  -1  31   15.76    5.48   1
  -1  -1  31    2.96    7.74   1
  -1  -1  32    8.70    8.26   1
  -1  -1  32    3.53    4.93   1
  -1  -1  33   -1.61    4.88   1
  -1  -1  33   -1.72    8.15   1
  -1  -1  34   -0.94    6.34   1
  -1  -1  35    1.85    6.12   1
  -1  -1  36   17.06    7.43   1
  -1  -1  37   -8.07    6.99   1
  -1   0 -38    8.24    6.31   1
  -1   0 -37   -5.90    5.69   1
  -1   0 -36   -0.48    5.56   1
  -1   0 -35    1.61    5.41   1
  -1   0 -34    3.42    4.96   1
  -1   0 -33    7.40    5.22   1
  -1   0 -32   11.83    5.23   1
  -1   0 -32    9.42    8.29   1
  -1   0 -31   13.10    5.21   1
  -1   0 -31   11.29    8.33   1
  -1   0 -30   18.23    8.20   1
  -1   0 -30    3.24    5.04   1
  -1   0 -29    4.33    4.45   1
  -1   0 -29    4.71    7.64   1
  -1   0 -28    5.20    4.47   1
  -1   0 -27    7.45    4.37   1
  -1   0 -27    2.50    6.92   1
  -1   0 -26   -2.99    4.19   1
  -1   0 -26   -0.64    6.94   1
  -1   0 -25   12.60    7.03   1
  -1   0 -24   49.56    7.74   1
  -1   0 -23    0.44    3.37   1
  -1   0 -23   -3.20    5.12   1
  -1   0 -22    4.54    5.37   1
  -1   0 -21   30.03    6.36   1
  -1   0 -20   23.62    6.12   1
  -1   0 -19   33.06    6.44   1
  -1   0 -18   72.25    7.48   1
  -1   0 -18   64.96    5.16   1
  -1   0 -17    5.95    3.37   1
  -1   0 -17   -1.02    4.91   1
  -1   0 -16   54.61    6.65   1
  -1   0 -16   55.50    4.77   1
  -1   0 -15   49.84    4.38   1
  -1   0 -15   41.47    6.05   1
  -1   0 -14  314.00   11.34   1
  -1   0 -14  287.64   12.89   1
  -1   0 -13   15.52    4.73   1
  -1   0 -13   13.40    3.51   1
  -1   0 -12   27.25    4.80   1
  -1   0 -12   30.03    3.73   1
  -1   0 -11  248.38   10.09   1
  -1   0 -11  236.85    9.23   1
  -1   0 -10   16.16    3.06   1
  -1   0 -10   18.32    4.28   1
  -1   0  -9  149.33    6.60   1
  -1   0  -9  132.71    7.14   1
  -1   0  -8  364.43   12.22   1
  -1   0  -8  351.56   12.75   1
  -1   0  -7    5.52    3.52   1
  -1   0  -7    9.80    3.07   1
  -1   0  -6  108.37    5.62   1
  -1   0  -6  107.74    5.19   1
  -1   0  -5   28.20    3.29   1
  -1   0  -5   23.81    3.12   1
  -1   0  -4  110.46    4.83   1
  -1   0  -3 2827.05   77.63   1
  -1   0   2    7.45    1.04   1
  -1   0   4  106.92    3.93   1
  -1   0   5   22.18    2.17   1
  -1   0   6  111.51    4.22   1
  -1   0   6   96.63    4.52   1
  -1   0   7   11.16    2.61   1
  -1   0   7   11.83    2.06   1
  -1   0   8  357.97   11.73   1
  -1   0   8  353.82   10.91   1
  -1   0   9  137.83    6.57   1
  -1   0   9  147.62    5.10   1
  -1   0  10   15.76    3.57   1
  -1   0  10   17.14    2.24   1
  -1   0  11  242.11    9.65   1
  -1   0  11  241.80    7.78   1
  -1   0  12   40.70    4.47   1
  -1   0  12   30.47    2.54   1
  -1   0  13   20.43    2.44   1
  -1   0  14  310.46    9.87   1
  -1   0  14  300.33   12.13   1
  -1   0  15   43.03    5.38   1
  -1   0  15   43.03    3.28   1
  -1   0  16   54.46    3.69   1
  -1   0  16   54.17    5.89   1
  -1   0  17    7.90    4.66   1
  -1   0  17    0.94    2.10   1
  -1   0  18   69.39    4.33   1
  -1   0  18   59.14    6.46   1
  -1   0  19   28.41    3.20   1
  -1   0  20   25.20    3.21   1
  -1   0  21   25.81    3.56   1
  -1   0  22   -0.79    2.99   1
  -1   0  22   13.62    5.61   1
  -1   0  23    3.03    5.53   1
  -1   0  23    1.51    2.78   1
  -1   0  24   45.02    4.56   1
  -1   0  25    9.99    3.60   1
  -1   0  25   14.21    6.56   1
  -1   0  26   -5.34    3.37   1
  -1   0  26   16.48    6.90   1
  -1   0  27   -3.42    3.88   1
  -1   0  27    7.29    6.86   1
  -1   0  28    8.53    7.01   1
  -1   0  28    0.94    3.59   1
  -1   0  29    8.01    4.19   1
  -1   0  29   18.06    7.57   1
  -1   0  30    3.53    4.44   1
  -1   0  30    2.82    7.63   1
  -1   0  31   18.84    7.81   1
  -1   0  32  -12.32    8.42   1
  -1   0  32    8.70    5.49   1
  -1   0  33    4.41    5.08   1
  -1   0  33    4.45    8.23   1
  -1   0  34    5.02    8.47   1
  -1   0  34   -0.45    5.48   1
  -1   0  35   -2.22    6.44   1
  -1   0  35   -0.13    8.96   1
  -1   0  36    4.88    9.15   1
  -1   0  36   -5.24    6.00   1
  -1   0  37    7.56    9.57   1
  -1   1 -38   -7.02    6.20   1
  -1   1 -37   -8.94    6.22   1
  -1   1 -36   -2.56    5.50   1
  -1   1 -35    9.73    5.49   1
  -1   1 -34    2.69    5.08   1
  -1   1 -33    9.67    5.41   1
  -1   1 -32    5.95    8.34   1
  -1   1 -32   -1.49    5.00   1
  -1   1 -31   10.11    5.15   1
  -1   1 -31    1.72    8.10   1
  -1   1 -30   11.42    8.11   1
  -1   1 -30    5.38    4.83   1
  -1   1 -29    9.92    7.31   1
  -1   1 -29    4.33    5.28   1
  -1   1 -28   25.60    7.29   1
  -1   1 -28   17.98    5.00   1
  -1   1 -27   25.81    7.92   1
  -1   1 -27   37.33    5.50   1
  -1   1 -26   72.42    9.36   1
  -1   1 -25   56.85    8.60   1
  -1   1 -24   29.16    7.24   1
  -1   1 -22    7.95    6.09   1
  -1   1 -21   15.92    5.83   1
  -1   1 -20   -0.88    5.41   1
  -1   1 -20    0.59    3.22   1
  -1   1 -19   35.64    6.45   1
  -1   1 -18    1.49    3.78   1
  -1   1 -17   54.17    4.56   1
  -1   1 -17   52.56    6.52   1
  -1   1 -16   66.59    6.85   1
  -1   1 -15  276.22   12.30   1
  -1   1 -15  260.50   10.33   1
  -1   1 -14  342.62   11.85   1
  -1   1 -14  325.80   13.72   1
  -1   1 -13  177.16    7.72   1
  -1   1 -13  183.33    9.48   1
  -1   1 -12   51.55    5.89   1
  -1   1 -12   57.30    4.39   1
  -1   1 -11  193.49    8.07   1
  -1   1 -11  186.05    9.00   1
  -1   1 -10   13.99    3.44   1
  -1   1 -10   15.37    3.21   1
  -1   1  -9  165.38    7.20   1
  -1   1  -9  164.10    8.20   1
  -1   1  -8  741.47   22.33   1
  -1   1  -8  773.40   23.36   1
  -1   1  -7  867.89   25.92   1
  -1   1  -7  834.63   24.85   1
  -1   1  -6  219.34    8.29   1
  -1   1  -6  228.31    9.07   1
  -1   1  -5  253.76    8.92   1
  -1   1  -4  898.20   26.37   1
  -1   1  -3  259.85    8.38   1
  -1   1  -2 1280.92   35.79   1
  -1   1   2 1279.49   36.49   1
  -1   1   3  254.40    7.97   1
  -1   1   4  886.25   26.20   1
  -1   1   5  258.57    8.36   1
  -1   1   6  237.78    7.09   1
  -1   1   6  228.92    8.17   1
  -1   1   7  843.32   24.97   1
  -1   1   7  865.54   22.95   1
  -1   1   8  764.52   20.46   1
  -1   1   8  748.57   22.44   1
  -1   1   9  152.28    7.16   1
  -1   1   9  175.03    5.56   1
  -1   1  10   16.00    1.76   1
  -1   1  11  194.88    8.66   1
  -1   1  11  209.38    6.66   1
  -1   1  12   65.12    5.33   1
  -1   1  12   59.75    3.25   1
  -1   1  13  194.04    6.41   1
  -1   1  13  180.10    8.86   1
  -1   1  14  321.48   12.91   1
  -1   1  14  330.88   10.55   1
  -1   1  15  258.89   11.26   1
  -1   1  15  273.57    8.93   1
  -1   1  16   75.34    3.99   1
  -1   1  16   72.76    6.65   1
  -1   1  17   47.75    3.32   1
  -1   1  18    8.70    5.13   1
  -1   1  18    8.76    2.49   1
  -1   1  19   46.92    3.70   1
  -1   1  20    3.92    2.26   1
  -1   1  21    8.18    2.52   1
  -1   1  22   14.21    5.65   1
  -1   1  23    5.43    2.84   1
  -1   1  23   20.70    6.55   1
  -1   1  24   31.81    7.33   1
  -1   1  24   27.77    4.11   1
  -1   1  25   60.06    5.12   1
  -1   1  26   73.96    5.85   1
  -1   1  26   80.10    9.13   1
  -1   1  27   30.25    4.40   1
  -1   1  27   43.30    8.29   1
  -1   1  28   26.63    8.05   1
  -1   1  29    5.06    7.24   1
  -1   1  29   11.02    4.32   1
  -1   1  30   -5.11    6.96   1
  -1   1  31    7.02    4.77   1
  -1   1  31    6.30    7.63   1
  -1   1  32    7.13    5.02   1
  -1   1  33   -6.10    8.45   1
  -1   1  33    1.61    4.83   1
  -1   1  34   -0.98    8.24   1
  -1   1  34   -0.85    5.19   1
  -1   1  35   10.05    6.28   1
  -1   1  35   -4.80    8.76   1
  -1   1  36   -1.46    6.41   1
  -1   1  36   10.56   10.07   1
  -1   1  37  -13.32   10.59   1
  -1   1  38   -8.41    9.92   1
  -1   2 -38    2.34    6.36   1
  -1   2 -37   -0.92    6.28   1
  -1   2 -36    3.61    6.69   1
  -1   2 -35    6.05    6.15   1
  -1   2 -34    7.62    5.63   1
  -1   2 -33    9.42    5.71   1
  -1   2 -32    0.92    5.53   1
  -1   2 -32   -2.76    7.50   1
  -1   2 -31   -0.32    7.25   1
  -1   2 -31   -8.41    5.45   1
  -1   2 -30   -1.17    5.10   1
  -1   2 -30   -7.56    7.53   1
  -1   2 -29    1.25    4.73   1
  -1   2 -29   10.18    7.15   1
  -1   2 -28    9.12    4.65   1
  -1   2 -28   -4.33    6.91   1
  -1   2 -27    7.18    4.50   1
  -1   2 -27    9.49    7.52   1
  -1   2 -26   87.42    6.73   1
  -1   2 -26   83.72    9.70   1
  -1   2 -25   18.32    6.76   1
  -1   2 -24    1.93    6.23   1
  -1   2 -24    4.49    6.91   1
  -1   2 -23   16.00    4.32   1
  -1   2 -23   17.47    6.69   1
  -1   2 -22   19.62    4.16   1
  -1   2 -22   21.90    6.46   1
  -1   2 -21   58.98    7.53   1
  -1   2 -21   40.45    4.58   1
  -1   2 -20   19.71    6.13   1
  -1   2 -20   25.81    4.17   1
  -1   2 -19   15.13    5.37   1
  -1   2 -19   14.06    3.60   1
  -1   2 -18   18.15    3.49   1
  -1   2 -18   18.15    5.45   1
  -1   2 -17   65.61    4.86   1
  -1   2 -17   56.55    6.77   1
  -1   2 -16   33.99    6.06   1
  -1   2 -15   25.00    5.30   1
  -1   2 -14   69.39    5.00   1
  -1   2 -14   68.72    6.80   1
  -1   2 -13  394.02   15.48   1
  -1   2 -13  387.30   13.38   1
  -1   2 -12  109.41    5.65   1
  -1   2 -12   97.61    7.11   1
  -1   2 -11   70.90    4.72   1
  -1   2 -11   65.12    6.13   1
  -1   2 -10  211.70    8.44   1
  -1   2 -10  214.92    9.38   1
  -1   2  -9  245.24   10.34   1
  -1   2  -9  239.63    8.98   1
  -1   2  -8  284.60   10.12   1
  -1   2  -7  454.97   14.50   1
  -1   2  -6   45.43    3.50   1
  -1   2  -5  239.63    8.36   1
  -1   2  -4  264.71    8.79   1
  -1   2  -3  583.22   17.39   1
  -1   2  -2  113.85    4.91   1
  -1   2  -1 1687.57   45.19   1
  -1   2   0 2927.89   73.59   1
  -1   2   1 1680.18   44.27   1
  -1   2   1 1627.32   45.99   1
  -1   2   2  117.07    4.76   1
  -1   2   3  594.38   17.55   1
  -1   2   4  262.76    9.08   1
  -1   2   5  235.32    8.28   1
  -1   2   6   45.70    3.65   1
  -1   2   7  467.86   14.71   1
  -1   2   7  475.68   13.96   1
  -1   2   8  301.02    8.33   1
  -1   2   8  286.62   10.50   1
  -1   2   9  240.87    7.14   1
  -1   2   9  235.01    9.20   1
  -1   2  10  215.21    9.10   1
  -1   2  10  233.78    6.73   1
  -1   2  11   74.65    2.94   1
  -1   2  11   74.65    5.36   1
  -1   2  12  107.54    4.15   1
  -1   2  12  101.40    6.65   1
  -1   2  13  396.01   14.73   1
  -1   2  13  416.16   11.83   1
  -1   2  14   75.17    3.64   1
  -1   2  14   70.90    6.06   1
  -1   2  15   21.53    2.13   1
  -1   2  15   27.46    5.14   1
  -1   2  16   41.22    2.70   1
  -1   2  16   45.29    5.65   1
  -1   2  17   63.84    6.71   1
  -1   2  17   62.57    3.48   1
  -1   2  18   13.40    5.27   1
  -1   2  18   17.39    2.42   1
  -1   2  19   14.06    2.55   1
  -1   2  20   19.01    2.62   1
  -1   2  21   46.24    3.81   1
  -1   2  22   13.03    2.74   1
  -1   2  23   14.82    3.08   1
  -1   2  24   -4.80    6.09   1
  -1   2  24    4.33    3.08   1
  -1   2  25   11.16    3.14   1
  -1   2  26   74.30    5.34   1
  -1   2  27   16.40    7.13   1
  -1   2  27   -2.40    3.53   1
  -1   2  28    6.55    3.89   1
  -1   2  28   13.40    7.17   1
  -1   2  29   14.67    7.51   1
  -1   2  29   -2.79    3.71   1
  -1   2  30    7.51    4.00   1
  -1   2  30    5.62    7.49   1
  -1   2  31   14.14    8.42   1
  -1   2  31   10.24    4.29   1
  -1   2  32   -3.53    4.70   1
  -1   2  32   -8.94    8.55   1
  -1   2  33   -5.02    7.93   1
  -1   2  33   11.16    5.81   1
  -1   2  34   19.54    6.19   1
  -1   2  34   13.32    8.32   1
  -1   2  35    7.08    5.00   1
  -1   2  35   21.53    9.47   1
  -1   2  36    4.20    9.55   1
  -1   2  37    7.13   10.36   1
  -1   2  38    5.57   11.42   1
  -1   3 -38    7.18    6.43   1
  -1   3 -37    1.04    5.94   1
  -1   3 -36   -8.41    6.15   1
  -1   3 -35    3.31    5.93   1
  -1   3 -34    8.58    5.57   1
  -1   3 -33    4.37    4.97   1
  -1   3 -32  -13.84    9.23   1
  -1   3 -32    8.07    5.40   1
  -1   3 -31    4.58    5.26   1
  -1   3 -31   11.36    9.10   1
  -1   3 -30   -1.69    5.10   1
  -1   3 -30    4.41    8.57   1
  -1   3 -29    7.56    4.57   1
  -1   3 -29   15.92    8.06   1
  -1   3 -28   37.58    9.07   1
  -1   3 -28   26.52    5.56   1
  -1   3 -27   25.20    5.42   1
  -1   3 -27   27.77    8.43   1
  -1   3 -26    5.71    4.64   1
  -1   3 -26   -5.48    6.41   1
  -1   3 -24  118.81   10.68   1
  -1   3 -23    7.34    6.40   1
  -1   3 -23   16.89    4.60   1
  -1   3 -22    1.10    5.82   1
  -1   3 -21    8.58    6.04   1
  -1   3 -20  128.82    9.76   1
  -1   3 -19   14.36    5.31   1
  -1   3 -19   16.00    3.92   1
  -1   3 -18    9.92    5.86   1
  -1   3 -18    7.02    3.60   1
  -1   3 -17    8.88    3.52   1
  -1   3 -17    4.58    5.35   1
  -1   3 -16    7.78    5.19   1
  -1   3 -15  222.90   11.35   1
  -1   3 -14  224.10   11.08   1
  -1   3 -14  228.61    9.37   1
  -1   3 -13   11.63    3.21   1
  -1   3 -13    4.37    4.68   1
  -1   3 -12   12.82    2.94   1
  -1   3 -12    7.90    3.93   1
  -1   3 -11  250.27    9.49   1
  -1   3 -11  247.12   11.00   1
  -1   3 -10  280.23   10.04   1
  -1   3  -9  139.71    6.15   1
  -1   3  -7 1301.04   36.79   1
  -1   3  -6   57.46    4.24   1
  -1   3  -5  255.36    8.95   1
  -1   3  -2  536.39   15.75   1
  -1   3  -1  208.80    6.94   1
  -1   3   0   41.73    2.45   1
  -1   3   1  197.12    7.58   1
  -1   3   2  535.00   16.65   1
  -1   3   2  504.00   38.61   1
  -1   3   3  964.10   29.19   1
  -1   3   3 1020.16   29.38   1
  -1   3   4   77.62    4.23   1
  -1   3   4   67.40   11.99   1
  -1   3   5  260.18    9.36   1
  -1   3   6   50.84    3.85   1
  -1   3   7 1313.34   38.41   1
  -1   3   8   42.38    4.30   1
  -1   3   9  130.87    6.86   1
  -1   3  10  268.96   10.50   1
  -1   3  11  249.32   10.42   1
  -1   3  12   13.84    4.24   1
  -1   3  13    7.08    1.76   1
  -1   3  14  238.70   10.81   1
  -1   3  14  238.39    7.41   1
  -1   3  15  215.80    7.34   1
  -1   3  16   -2.43    4.80   1
  -1   3  16    5.90    1.85   1
  -1   3  17    6.86    1.89   1
  -1   3  17    4.62    4.51   1
  -1   3  18   12.39    5.49   1
  -1   3  18    6.86    1.99   1
  -1   3  19    6.25    5.60   1
  -1   3  19   15.92    2.47   1
  -1   3  20  128.14    9.28   1
  -1   3  20  123.21    5.99   1
  -1   3  21   11.02    2.72   1
  -1   3  22   11.76    2.95   1
  -1   3  23   10.89    6.34   1
  -1   3  23   15.60    3.24   1
  -1   3  24  125.22    6.49   1
  -1   3  24  107.12    9.52   1
  -1   3  25    9.61    3.47   1
  -1   3  26    3.39    6.70   1
  -1   3  26    6.10    3.41   1
  -1   3  27   31.92    4.52   1
  -1   3  28   29.48    4.56   1
  -1   3  29   10.50    7.32   1
  -1   3  29    3.57    3.97   1
  -1   3  30   21.81    8.03   1
  -1   3  30   -0.34    3.83   1
  -1   3  31   -0.76    7.93   1
  -1   3  32   10.82    8.55   1
  -1   3  33    9.49    8.75   1
  -1   3  34  -14.75    9.52   1
  -1   3  35    3.39    8.54   1
  -1   3  36    7.45    9.61   1
  -1   3  37   -5.52   10.48   1
  -1   3  38    0.67   11.17   1
  -1   4 -38    1.88    6.58   1
  -1   4 -37   12.89    7.25   1
  -1   4 -36    3.53    5.79   1
  -1   4 -35    7.02    5.94   1
  -1   4 -34    8.29    5.70   1
  -1   4 -32   -2.50    5.50   1
  -1   4 -32    2.86    9.63   1
  -1   4 -31   15.13    5.60   1
  -1   4 -31   12.11    7.66   1
  -1   4 -30    7.56    5.17   1
  -1   4 -30   11.16    8.08   1
  -1   4 -29   25.30    8.65   1
  -1   4 -29   13.91    5.30   1
  -1   4 -28   33.41    5.66   1
  -1   4 -28   26.11    8.38   1
  -1   4 -27   29.92    8.31   1
  -1   4 -27   32.60    5.48   1
  -1   4 -26   49.14    8.27   1
  -1   4 -26   61.15    6.41   1
  -1   4 -25   28.62    5.03   1
  -1   4 -24    4.49    4.28   1
  -1   4 -24   -1.72    6.84   1
  -1   4 -23   32.72    5.03   1
  -1   4 -22   -1.96    6.27   1
  -1   4 -22    4.08    4.08   1
  -1   4 -21   -0.59    5.85   1
  -1   4 -21    1.64    3.79   1
  -1   4 -20    0.50    5.98   1
  -1   4 -20   10.69    4.19   1
  -1   4 -19   90.25    6.27   1
  -1   4 -19   67.24    7.71   1
  -1   4 -18  116.21    9.27   1
  -1   4 -18  117.29    6.93   1
  -1   4 -17  119.90    6.57   1
  -1   4 -17  102.21    8.69   1
  -1   4 -16   88.92    7.92   1
  -1   4 -16   84.09    5.87   1
  -1   4 -15    6.76    5.30   1
  -1   4 -14   57.61    4.55   1
  -1   4 -14   50.13    6.37   1
  -1   4 -13   58.68    4.60   1
  -1   4 -13   57.15    6.50   1
  -1   4 -12   12.96    3.38   1
  -1   4 -11  127.24    6.32   1
  -1   4 -10   27.46    3.56   1
  -1   4  -9  237.78    8.94   1
  -1   4  -8  228.92    8.47   1
  -1   4  -7  108.78    5.01   1
  -1   4  -6  167.70    6.73   1
  -1   4  -5  128.37    5.44   1
  -1   4  -4  110.88    4.84   1
  -1   4  -3  213.74    7.60   1
  -1   4  -2  125.66    5.38   1
  -1   4  -1  525.33   15.13   1
  -1   4   0 1114.22   30.71   1
  -1   4   1  510.76   16.27   1
  -1   4   2  124.99    6.04   1
  -1   4   2  115.13    4.29   1
  -1   4   3  212.87    6.71   1
  -1   4   3  240.25    8.68   1
  -1   4   4  101.40    3.42   1
  -1   4   4  114.28    5.77   1
  -1   4   5  131.10    6.41   1
  -1   4   6  169.52    7.29   1
  -1   4   7  102.62    6.08   1
  -1   4   8  224.70    9.29   1
  -1   4   9  242.74    9.97   1
  -1   4  10   19.01    4.10   1
  -1   4  11  130.42    7.54   1
  -1   4  12   15.76    4.61   1
  -1   4  13   48.16    5.83   1
  -1   4  14   49.14    5.75   1
  -1   4  15   12.04    5.14   1
  -1   4  16   86.30    7.62   1
  -1   4  17  102.01    7.88   1
  -1   4  18  118.16    8.70   1
  -1   4  19   74.13    7.58   1
  -1   4  20    9.06    5.84   1
  -1   4  21    4.00    5.52   1
  -1   4  22    9.36    6.30   1
  -1   4  24   -4.71    6.38   1
  -1   4  25   27.67    7.05   1
  -1   4  26   59.44    8.94   1
  -1   4  28   43.30    8.82   1
  -1   4  29    7.40    7.40   1
  -1   4  30   -9.42    8.35   1
  -1   4  33   -8.01    9.28   1
  -1   4  34   -6.25    8.60   1
  -1   4  35    8.18    8.58   1
  -1   4  36   -4.41    8.90   1
  -1   4  37   -5.81   10.46   1
  -1   4  38   -7.90   11.80   1
  -1   5 -38    4.33    6.74   1
  -1   5 -37    1.99    6.71   1
  -1   5 -35    9.30    6.47   1
  -1   5 -34    5.15    6.31   1
  -1   5 -33   12.11    5.99   1
  -1   5 -32    5.52   10.48   1
  -1   5 -32   -2.96    5.44   1
  -1   5 -31    6.20    8.12   1
  -1   5 -31   -3.24    5.29   1
  -1   5 -30   -5.95    8.69   1
  -1   5 -29   -6.05    8.12   1
  -1   5 -29   -9.12    5.19   1
  -1   5 -28   10.18    7.40   1
  -1   5 -27   65.93    6.66   1
  -1   5 -27   60.53    9.49   1
  -1   5 -26   25.10    5.51   1
  -1   5 -26   15.92    7.74   1
  -1   5 -25   45.83    7.31   1
  -1   5 -25   40.83    5.88   1
  -1   5 -24   -1.69    7.36   1
  -1   5 -24    3.72    4.40   1
  -1   5 -23   12.25    7.00   1
  -1   5 -22   32.83    7.56   1
  -1   5 -21    6.35    4.03   1
  -1   5 -21   -5.48    5.19   1
  -1   5 -20   18.15    4.00   1
  -1   5 -20    8.47    6.23   1
  -1   5 -19   86.86    6.34   1
  -1   5 -19   79.57    8.56   1
  -1   5 -18   -0.27    3.72   1
  -1   5 -18   -3.06    5.64   1
  -1   5 -17   50.13    6.51   1
  -1   5 -17   49.84    5.22   1
  -1   5 -16  144.72    7.70   1
  -1   5 -16  157.25    9.78   1
  -1   5 -15   10.82    5.53   1
  -1   5 -13  218.74    9.17   1
  -1   5 -12  159.52    7.33   1
  -1   5 -11    9.49    3.33   1
  -1   5 -10  318.27   11.77   1
  -1   5  -9   10.96    2.71   1
  -1   5  -8   -0.42    2.47   1
  -1   5  -7   23.33    3.09   1
  -1   5  -6   87.61    4.68   1
  -1   5  -5  147.38    6.07   1
  -1   5  -4   25.00    2.80   1
  -1   5  -3  105.68    4.73   1
  -1   5  -2   13.03    2.45   1
  -1   5  -1 1002.36   27.86   1
  -1   5   0   20.43    2.53   1
  -1   5   1  968.45   29.25   1
  -1   5   1 1001.09   27.21   1
  -1   5   2   10.05    3.30   1
  -1   5   3  109.20    5.64   1
  -1   5   3  103.84    3.67   1
  -1   5   4   24.60    1.49   1
  -1   5   4   19.45    3.70   1
  -1   5   5  155.75    7.24   1
  -1   5   5  132.25    4.37   1
  -1   5   6   90.06    5.69   1
  -1   5   7   21.53    3.99   1
  -1   5   8    3.88    3.43   1
  -1   5   9    4.75    3.97   1
  -1   5  10  338.93   13.26   1
  -1   5  11    9.86    4.40   1
  -1   5  12  149.57    8.56   1
  -1   5  13  223.50   10.76   1
  -1   5  14   82.08    7.07   1
  -1   5  15   11.09    5.13   1
  -1   5  17   69.22    6.99   1
  -1   5  18   -1.54    5.58   1
  -1   5  19   82.26    7.98   1
  -1   5  20   20.25    5.67   1
  -1   5  21    4.45    5.57   1
  -1   5  22   36.72    7.03   1
  -1   5  23   22.47    6.73   1
  -1   5  24   -7.02    6.78   1
  -1   5  28    3.24    7.74   1
  -1   5  29   12.39    8.38   1
  -1   5  30   -5.71    8.41   1
  -1   5  31  -18.32    7.96   1
  -1   5  32    8.07    7.84   1
  -1   5  34   11.70    9.37   1
  -1   5  35    7.67   10.14   1
  -1   5  36   -4.41    9.58   1
  -1   5  37  -10.43   10.53   1
  -1   5  38    3.20   10.85   1
  -1   6 -37   16.32    7.11   1
  -1   6 -36   -2.66    6.26   1
  -1   6 -35   15.60    7.03   1
  -1   6 -34   -1.56    6.08   1
  -1   6 -33    4.24    5.73   1
  -1   6 -31    9.80    5.63   1
  -1   6 -31   -4.58    9.07   1
  -1   6 -30    9.06    7.89   1
  -1   6 -30   25.91    6.11   1
  -1   6 -29   17.98    5.60   1
  -1   6 -29   11.42    8.45   1
  -1   6 -28   25.60    8.70   1
  -1   6 -28   33.87    6.05   1
  -1   6 -27   18.75    5.28   1
  -1   6 -27    6.97    7.71   1
  -1   6 -26    4.12    7.63   1
  -1   6 -26   11.29    4.97   1
  -1   6 -25    6.45    4.72   1
  -1   6 -25   11.22    7.84   1
  -1   6 -24    8.82    7.66   1
  -1   6 -24   12.89    4.67   1
  -1   6 -23    5.43    6.90   1
  -1   6 -22   15.29    6.96   1
  -1   6 -21    0.62    4.33   1
  -1   6 -20   -4.71    5.90   1
  -1   6 -20    5.06    4.01   1
  -1   6 -19   76.04    8.20   1
  -1   6 -18   58.68    5.52   1
  -1   6 -18   65.61    7.78   1
  -1   6 -17    2.16    5.53   1
  -1   6 -16  119.68    6.78   1
  -1   6 -12   -0.35    2.77   1
  -1   6 -11  146.17    7.01   1
  -1   6 -10  350.06   12.35   1
  -1   6  -9    7.78    3.24   1
  -1   6  -8    1.54    2.83   1
  -1   6  -7    8.35    2.49   1
  -1   6  -5   24.01    2.84   1
  -1   6  -4   47.89    3.46   1
  -1   6  -3   18.23    2.56   1
  -1   6  -2  505.80   15.29   1
  -1   6  -1  264.39    8.78   1
  -1   6   0  296.53    9.64   1
  -1   6   0  305.90   11.54   1
  -1   6   1  265.36   10.75   1
  -1   6   1  267.32    8.50   1
  -1   6   2  504.90   17.08   1
  -1   6   2  509.40   14.90   1
  -1   6   3   15.37    1.72   1
  -1   6   4   43.03    2.23   1
  -1   6   4   49.42    4.64   1
  -1   6   5   18.23    1.54   1
  -1   6   5   25.50    3.94   1
  -1   6   6   20.07    4.03   1
  -1   6   7    9.18    3.76   1
  -1   6   8    1.82    3.62   1
  -1   6   9   12.74    4.28   1
  -1   6  10  328.33   13.41   1
  -1   6  11  128.14    7.92   1
  -1   6  12    4.33    4.53   1
  -1   6  13   49.00    5.88   1
  -1   6  14  283.92   12.81   1
  -1   6  15  180.36    9.94   1
  -1   6  16  119.68    8.53   1
  -1   6  17    9.36    4.90   1
  -1   6  18   61.78    7.07   1
  -1   6  19   66.91    7.53   1
  -1   6  20    8.76    5.68   1
  -1   6  21    1.96    6.02   1
  -1   6  22   19.89    6.51   1
  -1   6  23    3.17    6.51   1
  -1   6  24   11.16    6.61   1
  -1   6  25   12.32    7.16   1
  -1   6  27   14.52    8.38   1
  -1   6  29   30.25    8.69   1
  -1   6  31   -0.77    7.96   1
  -1   6  32    9.24    8.76   1
  -1   6  33   -2.89    7.92   1
  -1   6  34    1.59    9.35   1
  -1   6  35   12.39   10.21   1
  -1   6  36   13.76   11.58   1
  -1   6  37    6.35   11.29   1
  -1   7 -37    3.72    8.96   1
  -1   7 -36    6.60    7.20   1
  -1   7 -35   -0.44    6.89   1
  -1   7 -34    1.21    6.16   1
  -1   7 -33    2.02    5.82   1
  -1   7 -32   11.42    5.95   1
  -1   7 -31    2.50    5.85   1
  -1   7 -31   13.40   10.76   1
  -1   7 -30  -20.98    8.89   1
  -1   7 -30    7.67    5.71   1
  -1   7 -29   -6.71    5.13   1
  -1   7 -29   -4.71    7.90   1
  -1   7 -28   10.50    8.16   1
  -1   7 -27   24.60    5.46   1
  -1   7 -26   -6.25    8.00   1
  -1   7 -25   48.16    6.38   1
  -1   7 -25   28.62    8.67   1
  -1   7 -24   16.40    7.78   1
  -1   7 -24   18.49    5.42   1
  -1   7 -23   26.21    7.99   1
  -1   7 -22   -1.88    4.36   1
  -1   7 -22    4.33    5.91   1
  -1   7 -21    4.45    3.97   1
  -1   7 -21    0.56    6.23   1
  -1   7 -20    5.95    6.15   1
  -1   7 -20    5.11    4.25   1
  -1   7 -19   11.83    4.27   1
  -1   7 -19    2.59    5.99   1
  -1   7 -18   21.62    6.70   1
  -1   7 -18   18.32    4.45   1
  -1   7 -17  112.36    7.00   1
  -1   7 -16   16.73    4.25   1
  -1   7 -15   70.73    5.05   1
  -1   7 -14   30.25    4.29   1
  -1   7 -13    6.86    3.62   1
  -1   7 -12   21.53    3.71   1
  -1   7 -10   17.22    3.57   1
  -1   7  -9   36.84    3.40   1
  -1   7  -7   36.72    3.64   1
  -1   7  -6   86.30    4.83   1
  -1   7  -5  156.50    6.76   1
  -1   7  -4   23.23    2.99   1
  -1   7  -3   41.60    3.35   1
  -1   7  -2  434.72   13.34   1
  -1   7  -1   51.70    3.60   1
  -1   7   0   10.05    2.28   1
  -1   7   0    9.55    3.89   1
  -1   7   1   60.68    5.14   1
  -1   7   1   53.00    3.20   1
  -1   7   2  425.60   12.79   1
  -1   7   2  430.98   15.36   1
  -1   7   3   40.70    4.72   1
  -1   7   3   32.83    2.52   1
  -1   7   4   22.66    2.00   1
  -1   7   4   26.01    3.88   1
  -1   7   5  163.07    8.17   1
  -1   7   5  143.76    5.28   1
  -1   7   6   83.36    6.03   1
  -1   7   7   36.72    4.24   1
  -1   7   8   10.05    4.31   1
  -1   7   9   38.07    5.18   1
  -1   7  10   12.18    4.68   1
  -1   7  11  127.69    7.91   1
  -1   7  12   18.66    5.01   1
  -1   7  13   13.32    4.96   1
  -1   7  14   25.60    4.96   1
  -1   7  15   81.72    7.59   1
  -1   7  16   11.56    5.24   1
  -1   7  17  126.34    9.22   1
  -1   7  18   23.91    6.55   1
  -1   7  19    3.20    5.73   1
  -1   7  20    2.50    6.10   1
  -1   7  21   -2.25    6.24   1
  -1   7  22   17.81    6.50   1
  -1   7  23   25.00    7.30   1
  -1   7  24   21.72    7.64   1
  -1   7  25   36.36    8.32   1
  -1   7  26   10.76    7.35   1
  -1   7  27   22.09    8.37   1
  -1   7  28   -0.46    7.41   1
  -1   7  31   -3.65    8.63   1
  -1   7  32    1.82    8.91   1
  -1   7  33   19.01    8.55   1
  -1   7  34    9.30    9.27   1
  -1   7  35    3.42   10.43   1
  -1   7  36  -11.29   11.16   1
  -1   7  37   15.92   11.33   1
  -1   8 -36    2.53    6.65   1
  -1   8 -35    6.76    6.60   1
  -1   8 -34   12.11    6.61   1
  -1   8 -33    9.30    6.53   1
  -1   8 -32  -12.67    6.34   1
  -1   8 -31    8.76    5.98   1
  -1   8 -30   15.76    9.61   1
  -1   8 -30   16.16    6.11   1
  -1   8 -29   -1.59    5.32   1
  -1   8 -29   -2.69    8.33   1
  -1   8 -28    0.38    7.85   1
  -1   8 -28   10.56    6.24   1
  -1   8 -27    1.32    5.15   1
  -1   8 -27   -0.31    7.96   1
  -1   8 -26   99.80   10.39   1
  -1   8 -25    2.31    4.96   1
  -1   8 -25  -10.96    8.61   1
  -1   8 -24    3.84    7.37   1
  -1   8 -24   12.18    4.82   1
  -1   8 -23   16.73    7.28   1
  -1   8 -23   18.32    4.79   1
  -1   8 -22   15.05    7.68   1
  -1   8 -22    4.24    4.57   1
  -1   8 -21   -3.17    4.41   1
  -1   8 -21    1.80    6.81   1
  -1   8 -20   -0.36    6.00   1
  -1   8 -20    1.46    4.02   1
  -1   8 -18    6.76    4.21   1
  -1   8 -17  150.55    8.34   1
  -1   8 -16   12.18    4.33   1
  -1   8 -15   13.32    4.02   1
  -1   8 -14   20.88    3.93   1
  -1   8 -13    7.95    3.50   1
  -1   8 -12   12.25    3.85   1
  -1   8 -11   20.07    3.94   1
  -1   8 -10   27.25    3.86   1
  -1   8  -9    5.71    3.01   1
  -1   8  -8   84.09    5.32   1
  -1   8  -7   15.60    3.24   1
  -1   8  -6   41.86    3.88   1
  -1   8  -5  157.00    6.77   1
  -1   8  -4  263.74    9.42   1
  -1   8  -3  130.19    5.93   1
  -1   8  -2   17.81    2.87   1
  -1   8  -1   97.42    4.93   1
  -1   8  -1   99.60    6.79   1
  -1   8   0   90.06    6.26   1
  -1   8   0   85.75    4.44   1
  -1   8   1   99.40    4.59   1
  -1   8   1   97.22    6.31   1
  -1   8   2   15.21    4.21   1
  -1   8   2   16.97    2.39   1
  -1   8   3  126.11    7.64   1
  -1   8   3  131.56    5.28   1
  -1   8   4  248.06    8.19   1
  -1   8   4  243.67   10.93   1
  -1   8   5  144.00    5.52   1
  -1   8   5  155.25    8.47   1
  -1   8   6   34.69    5.07   1
  -1   8   7   13.84    4.61   1
  -1   8   8   82.26    6.35   1
  -1   8   9    3.31    4.11   1
  -1   8  10   27.56    5.14   1
  -1   8  11   23.43    5.13   1
  -1   8  12   14.67    4.98   1
  -1   8  13   14.98    4.57   1
  -1   8  14   36.72    5.94   1
  -1   8  15    9.67    5.29   1
  -1   8  16    2.25    5.70   1
  -1   8  17  144.24   10.33   1
  -1   8  18    3.65    5.96   1
  -1   8  19   16.40    6.16   1
  -1   8  20    6.20    6.13   1
  -1   8  21    1.04    6.04   1
  -1   8  22   -8.70    6.84   1
  -1   8  23   25.60    7.39   1
  -1   8  24    4.97    6.69   1
  -1   8  25    0.58    7.60   1
  -1   8  26  113.85   11.10   1
  -1   8  27   -4.49    7.80   1
  -1   8  28   -4.75    7.76   1
  -1   8  29    4.97    8.52   1
  -1   8  31   -0.37    8.64   1
  -1   8  32    8.94    9.15   1
  -1   8  34   10.96    9.73   1
  -1   8  35   10.50   11.15   1
  -1   8  36  -10.30   11.24   1
  -1   9 -36  -12.82    7.73   1
  -1   9 -35    4.49    6.70   1
  -1   9 -34    8.64    6.82   1
  -1   9 -33   18.49    7.40   1
  -1   9 -32   10.50    6.67   1
  -1   9 -30    3.31    6.19   1
  -1   9 -29   21.44    6.39   1
  -1   9 -28   22.94    8.72   1
  -1   9 -28   16.97    6.02   1
  -1   9 -27   16.24    5.48   1
  -1   9 -27   18.06    9.01   1
  -1   9 -26   17.81    5.65   1
  -1   9 -26   10.30    8.47   1
  -1   9 -25    2.82    5.38   1
  -1   9 -25   -4.71    8.03   1
  -1   9 -24    6.40    5.06   1
  -1   9 -24   -0.38    7.59   1
  -1   9 -23   24.80    5.58   1
  -1   9 -23    7.45    7.21   1
  -1   9 -22   -1.88    4.49   1
  -1   9 -22   -7.45    7.15   1
  -1   9 -21   19.27    7.55   1
  -1   9 -20    4.75    4.40   1
  -1   9 -19   10.69    4.45   1
  -1   9 -18   14.75    4.45   1
  -1   9 -17    9.99    4.30   1
  -1   9 -16   39.44    5.02   1
  -1   9 -15  120.34    7.02   1
  -1   9 -14   73.44    5.83   1
  -1   9 -13   14.14    3.99   1
  -1   9 -12   44.36    4.80   1
  -1   9 -10    8.35    3.12   1
  -1   9  -9   11.76    3.64   1
  -1   9  -8   66.26    5.05   1
  -1   9  -7  277.56   10.66   1
  -1   9  -6  242.42    9.65   1
  -1   9  -5   86.49    5.39   1
  -1   9  -4   41.73    4.01   1
  -1   9  -3  135.26    6.28   1
  -1   9  -2   25.40    3.23   1
  -1   9  -1    1.82    4.13   1
  -1   9  -1    5.34    2.77   1
  -1   9   0   22.75    4.77   1
  -1   9   0   21.44    3.06   1
  -1   9   1    4.28    4.14   1
  -1   9   1    4.24    2.51   1
  -1   9   2   33.18    5.18   1
  -1   9   2   25.50    2.93   1
  -1   9   3  134.33    8.11   1
  -1   9   3  138.77    5.65   1
  -1   9   4   37.70    5.40   1
  -1   9   4   32.83    2.98   1
  -1   9   5   98.41    7.14   1
  -1   9   5   81.00    4.14   1
  -1   9   6  245.55   11.28   1
  -1   9   7  264.06   12.03   1
  -1   9   8   67.57    5.92   1
  -1   9   9    8.58    4.34   1
  -1   9  10    7.56    3.85   1
  -1   9  11   12.46    4.59   1
  -1   9  12   48.72    6.28   1
  -1   9  13   11.83    5.02   1
  -1   9  14   72.59    7.33   1
  -1   9  15  111.09    8.85   1
  -1   9  16   43.30    7.24   1
  -1   9  17    9.99    6.00   1
  -1   9  18   15.84    6.53   1
  -1   9  19   17.64    6.64   1
  -1   9  20   15.52    7.01   1
  -1   9  21   21.62    6.70   1
  -1   9  22    8.24    6.54   1
  -1   9  23   27.25    7.62   1
  -1   9  24    1.21    7.08   1
  -1   9  25    0.79    7.97   1
  -1   9  26   14.29    8.47   1
  -1   9  27    2.40    8.22   1
  -1   9  28   -8.35    8.55   1
  -1   9  29   -5.48    8.56   1
  -1   9  30    6.71    8.34   1
  -1   9  31    2.50    8.53   1
  -1   9  32    5.52    8.88   1
  -1   9  33   -6.25    9.50   1
  -1   9  34    0.09   10.49   1
  -1   9  35   17.39   10.84   1
  -1  10 -35  -18.40    7.89   1
  -1  10 -34   -1.25    6.81   1
  -1  10 -33   -4.33    7.11   1
  -1  10 -32   -7.84    6.50   1
  -1  10 -31   -0.64    6.29   1
  -1  10 -30   -1.77    6.20   1
  -1  10 -29   15.92    6.54   1
  -1  10 -29   22.56   12.06   1
  -1  10 -28   31.70    6.87   1
  -1  10 -28   11.56    8.30   1
  -1  10 -27    2.92    8.31   1
  -1  10 -27    2.79    5.41   1
  -1  10 -26    3.31    5.64   1
  -1  10 -25  113.00    8.72   1
  -1  10 -25  109.83   11.74   1
  -1  10 -24   23.23    8.48   1
  -1  10 -24   12.82    5.23   1
  -1  10 -23    6.10    7.46   1
  -1  10 -22    8.94    6.52   1
  -1  10 -22    5.86    4.89   1
  -1  10 -21    6.86    4.66   1
  -1  10 -20    3.13    3.58   1
  -1  10 -18   22.00    4.88   1
  -1  10 -17    1.82    4.10   1
  -1  10 -16   17.56    4.69   1
  -1  10 -15   23.43    4.65   1
  -1  10 -12   -0.22    3.73   1
  -1  10 -10    6.50    3.72   1
  -1  10  -9   13.99    3.96   1
  -1  10  -8   11.70    3.63   1
  -1  10  -7   34.11    4.20   1
  -1  10  -6    5.62    3.41   1
  -1  10  -5  160.28    7.34   1
  -1  10  -4  134.79    6.73   1
  -1  10  -3  585.64   17.91   1
  -1  10  -2   21.81    5.32   1
  -1  10  -2   24.30    3.94   1
  -1  10  -1  410.06   16.20   1
  -1  10  -1  419.02   13.92   1
  -1  10   0   13.40    3.59   1
  -1  10   1  404.01   13.67   1
  -1  10   1  412.09   16.24   1
  -1  10   2   23.72    5.36   1
  -1  10   2   21.72    9.97   1
  -1  10   3  564.06   17.10   1
  -1  10   3  557.43   20.30   1
  -1  10   4  123.65    7.78   1
  -1  10   4  127.01    5.86   1
  -1  10   5  156.50    9.01   1
  -1  10   6    5.11    4.61   1
  -1  10   7   37.21    5.61   1
  -1  10   8   10.50    4.86   1
  -1  10   9   21.07    5.05   1
  -1  10  10    7.62    4.75   1
  -1  10  11   16.97    5.27   1
  -1  10  12   -2.69    4.99   1
  -1  10  13   23.23    5.88   1
  -1  10  14    4.62    5.29   1
  -1  10  15   12.74    6.28   1
  -1  10  16   26.01    6.43   1
  -1  10  17   13.99    6.21   1
  -1  10  18   21.62    5.67   1
  -1  10  19   10.43    5.81   1
  -1  10  20    4.45    5.44   1
  -1  10  21   12.11    6.82   1
  -1  10  22   -1.46    6.92   1
  -1  10  23   25.70    8.01   1
  -1  10  24   -7.56    7.70   1
  -1  10  25  114.92   11.58   1
  -1  10  26    0.13    7.54   1
  -1  10  27    6.86    8.02   1
  -1  10  29   16.48    8.36   1
  -1  10  30   13.99    9.13   1
  -1  10  31  -13.32    9.71   1
  -1  10  32    7.24    9.25   1
  -1  10  33   -3.35   10.28   1
  -1  10  34  -10.76   10.10   1
  -1  10  35   -8.70   11.03   1
  -1  11 -34    9.30    7.44   1
  -1  11 -33    1.69    6.68   1
  -1  11 -32   -4.45    6.88   1
  -1  11 -31   -8.47    6.58   1
  -1  11 -30    2.66    5.93   1
  -1  11 -29    3.76    5.98   1
  -1  11 -28   15.60    6.08   1
  -1  11 -28   29.48   11.29   1
  -1  11 -27   18.49    8.69   1
  -1  11 -27   28.94    6.56   1
  -1  11 -26    5.48    7.63   1
  -1  11 -26   13.91    6.42   1
  -1  11 -25   16.65    6.12   1
  -1  11 -25   -7.67    8.64   1
  -1  11 -24   -2.22    4.77   1
  -1  11 -24    4.20    7.79   1
  -1  11 -23    2.50    7.11   1
  -1  11 -22   33.29    6.12   1
  -1  11 -21    1.85    4.92   1
  -1  11 -20   17.39    5.25   1
  -1  11 -18    8.76    4.85   1
  -1  11 -17   16.40    4.94   1
  -1  11 -16   27.67    5.26   1
  -1  11 -15   31.25    5.14   1
  -1  11 -14   16.73    4.66   1
  -1  11 -13   40.32    4.83   1
  -1  11 -10   87.98    6.19   1
  -1  11  -7    0.32    3.51   1
  -1  11  -6   18.66    4.06   1
  -1  11  -5   42.90    4.45   1
  -1  11  -4   27.35    3.87   1
  -1  11  -3    5.43    3.22   1
  -1  11  -3   13.25    5.24   1
  -1  11  -2   44.89    4.42   1
  -1  11  -2   53.00    6.55   1
  -1  11  -1  102.41    8.10   1
  -1  11  -1  114.92    6.00   1
  -1  11   0    5.62    4.88   1
  -1  11   0   -0.25    3.72   1
  -1  11   1  107.95    8.10   1
  -1  11   1   94.87    5.45   1
  -1  11   2   44.89    6.16   1
  -1  11   2   48.72    4.05   1
  -1  11   3    5.76    2.98   1
  -1  11   3    3.13    4.85   1
  -1  11   4   22.85    5.16   1
  -1  11   4   25.40    3.33   1
  -1  11   5   46.24    5.85   1
  -1  11   6   21.44    4.82   1
  -1  11   7    6.60    4.52   1
  -1  11   8   79.74    7.50   1
  -1  11   9   23.23    5.49   1
  -1  11  10   87.05    7.46   1
  -1  11  11   32.49    6.16   1
  -1  11  12   21.07    5.60   1
  -1  11  13   41.86    6.73   1
  -1  11  14    9.12    5.56   1
  -1  11  15   18.40    6.09   1
  -1  11  16   39.06    7.25   1
  -1  11  17   28.09    7.31   1
  -1  11  19   29.05    7.65   1
  -1  11  20   15.84    7.00   1
  -1  11  21    2.62    6.58   1
  -1  11  22   32.72    8.35   1
  -1  11  23   10.82    7.63   1
  -1  11  24   -1.04    8.18   1
  -1  11  25    0.77    7.64   1
  -1  11  27   23.43    9.29   1
  -1  11  28    7.29    8.69   1
  -1  11  29   -1.02    9.09   1
  -1  11  30    7.62    9.05   1
  -1  11  31   -1.06    9.06   1
  -1  11  32    5.71   10.04   1
  -1  11  34    8.07   10.85   1
  -1  12 -33   16.24    7.25   1
  -1  12 -32   15.60    7.51   1
  -1  12 -30    6.81    6.99   1
  -1  12 -29   11.16    6.75   1
  -1  12 -28   -2.16    5.67   1
  -1  12 -27   12.25    6.09   1
  -1  12 -27   13.03   10.47   1
  -1  12 -26   -6.60    8.99   1
  -1  12 -26    6.81    6.16   1
  -1  12 -25    0.49    8.48   1
  -1  12 -25    0.94    5.90   1
  -1  12 -24   22.28    8.21   1
  -1  12 -24   17.14    6.04   1
  -1  12 -23    3.76    5.55   1
  -1  12 -22    8.07    5.34   1
  -1  12 -21   16.16    5.47   1
  -1  12 -18   10.50    4.80   1
  -1  12 -17   16.56    4.88   1
  -1  12 -16    4.93    4.44   1
  -1  12 -15   44.49    5.74   1
  -1  12 -14   27.04    5.30   1
  -1  12 -11   87.24    6.54   1
  -1  12 -10   25.70    4.77   1
  -1  12  -9    6.60    3.91   1
  -1  12  -7   14.75    4.22   1
  -1  12  -5    0.35    3.32   1
  -1  12  -4   19.45    6.09   1
  -1  12  -3    4.84    5.02   1
  -1  12  -3   14.14    3.76   1
  -1  12  -2   33.52    4.28   1
  -1  12  -2   45.97    6.37   1
  -1  12  -1   14.29    3.86   1
  -1  12  -1   22.94    5.75   1
  -1  12   0  101.00    8.24   1
  -1  12   0   94.67    5.84   1
  -1  12   1   21.62    3.63   1
  -1  12   1   16.16    5.55   1
  -1  12   2   40.70    6.38   1
  -1  12   2   31.70    4.05   1
  -1  12   3   11.83    3.10   1
  -1  12   3    7.73    4.17   1
  -1  12   4   15.05    5.04   1
  -1  12   5    5.02    4.66   1
  -1  12   6   -0.88    4.76   1
  -1  12   7    5.48    5.10   1
  -1  12   8   -0.38    5.13   1
  -1  12   9    0.66    4.23   1
  -1  12  10   28.62    6.10   1
  -1  12  11   80.46    7.89   1
  -1  12  12   -5.29    5.43   1
  -1  12  13    3.80    5.81   1
  -1  12  14   28.20    6.69   1
  -1  12  15   58.83    7.06   1
  -1  12  16    9.24    6.14   1
  -1  12  17   21.72    6.99   1
  -1  12  18    6.25    6.70   1
  -1  12  19   31.92    7.80   1
  -1  12  20    2.56    5.95   1
  -1  12  21   27.25    8.14   1
  -1  12  22   16.40    8.34   1
  -1  12  23   17.39    8.01   1
  -1  12  24   25.10    8.32   1
  -1  12  25    7.78    8.37   1
  -1  12  26   -4.80    9.07   1
  -1  12  27   21.07    9.18   1
  -1  12  28   -6.97    9.13   1
  -1  12  29    4.75    8.81   1
  -1  12  30    4.75    9.64   1
  -1  12  31    3.50    9.28   1
  -1  12  32   -3.65   10.05   1
  -1  13 -32   -1.19    7.24   1
  -1  13 -31    1.25    7.30   1
  -1  13 -30  -12.04    7.15   1
  -1  13 -29    9.30    6.83   1
  -1  13 -28   11.29    6.32   1
  -1  13 -27    7.34    6.07   1
  -1  13 -26    9.73   10.55   1
  -1  13 -25   -8.07    9.09   1
  -1  13 -25   13.32    6.13   1
  -1  13 -24   20.79    6.29   1
  -1  13 -22    1.39    5.38   1
  -1  13 -21   17.98    6.11   1
  -1  13 -20    3.06    5.25   1
  -1  13 -19    1.85    5.09   1
  -1  13 -18   10.89    4.75   1
  -1  13 -17   12.96    5.18   1
  -1  13 -16   14.21    5.28   1
  -1  13 -15    7.29    4.97   1
  -1  13 -14   -3.28    4.63   1
  -1  13 -12   16.08    4.81   1
  -1  13 -10   -3.84    4.55   1
  -1  13  -9   36.36    5.07   1
  -1  13  -8    5.62    4.12   1
  -1  13  -7    9.73    4.24   1
  -1  13  -6    3.88    3.86   1
  -1  13  -5   27.56    4.41   1
  -1  13  -4    4.62    5.33   1
  -1  13  -3   58.98    5.38   1
  -1  13  -3   61.62    7.22   1
  -1  13  -2   44.62    6.55   1
  -1  13  -1   49.84    5.08   1
  -1  13  -1   49.98    6.65   1
  -1  13   0    3.65    3.71   1
  -1  13   0    2.34    4.96   1
  -1  13   1   41.47    4.77   1
  -1  13   1   40.32    6.86   1
  -1  13   2   49.00    6.58   1
  -1  13   2   30.47    4.20   1
  -1  13   3   48.16    6.38   1
  -1  13   6    3.46    4.91   1
  -1  13   7   -3.17    5.09   1
  -1  13   8    6.92    5.47   1
  -1  13   9   44.89    6.70   1
  -1  13  10    8.35    4.97   1
  -1  13  11   24.11    6.58   1
  -1  13  12   15.37    6.51   1
  -1  13  13   26.21    6.76   1
  -1  13  14   11.16    5.34   1
  -1  13  15    0.72    5.75   1
  -1  13  16   12.18    6.70   1
  -1  13  17   14.75    7.07   1
  -1  13  18   11.83    7.22   1
  -1  13  19   -1.21    6.16   1
  -1  13  20    4.62    7.01   1
  -1  13  21   13.47    7.85   1
  -1  13  22   10.56    7.93   1
  -1  13  23    0.20    8.08   1
  -1  13  24   20.61    8.99   1
  -1  13  25   -5.86    8.71   1
  -1  13  26    8.18    8.64   1
  -1  13  27   -4.67    8.99   1
  -1  13  28   17.14   10.02   1
  -1  13  29    7.45   10.32   1
  -1  13  30   14.90    9.88   1
  -1  13  31  -22.37   11.16   1
  -1  14 -31    3.20    7.45   1
  -1  14 -30    8.76    7.52   1
  -1  14 -29   -1.30    6.43   1
  -1  14 -28   -5.38    7.15   1
  -1  14 -27   -3.31    6.70   1
  -1  14 -26    4.71    6.21   1
  -1  14 -25    0.17    5.76   1
  -1  14 -24   11.63    6.00   1
  -1  14 -23    5.24    5.40   1
  -1  14 -21    5.15    5.58   1
  -1  14 -20    3.84    5.29   1
  -1  14 -19    6.66    5.42   1
  -1  14 -16    2.86    5.34   1
  -1  14 -15    1.06    4.59   1
  -1  14 -13    6.15    4.91   1
  -1  14 -12   24.80    5.08   1
  -1  14 -11    0.49    4.51   1
  -1  14  -8   10.43    4.52   1
  -1  14  -7   31.58    5.17   1
  -1  14  -6    3.65    4.01   1
  -1  14  -5   21.62    5.95   1
  -1  14  -4    2.16    3.97   1
  -1  14  -4    7.13    5.61   1
  -1  14  -3   13.10    4.42   1
  -1  14  -3   20.70    6.10   1
  -1  14  -2   -2.13    3.91   1
  -1  14  -2    2.62    5.57   1
  -1  14  -1   13.47    4.99   1
  -1  14  -1   30.36    4.52   1
  -1  14   0   19.80    4.18   1
  -1  14   0   10.05    5.64   1
  -1  14   1   25.00    4.20   1
  -1  14   1   20.88    6.03   1
  -1  14   2   -3.88    5.44   1
  -1  14   3   16.32    5.82   1
  -1  14   4    0.10    4.81   1
  -1  14   5   20.88    5.94   1
  -1  14   6    7.34    5.53   1
  -1  14   7   22.28    5.38   1
  -1  14   8    9.99    5.94   1
  -1  14   9   25.10    6.61   1
  -1  14  10    1.93    5.67   1
  -1  14  11    6.45    5.59   1
  -1  14  12   32.83    7.33   1
  -1  14  13    8.18    6.41   1
  -1  14  14   19.54    7.07   1
  -1  14  15   -2.82    6.65   1
  -1  14  16    9.73    7.24   1
  -1  14  17   63.36    9.07   1
  -1  14  18   16.08    7.46   1
  -1  14  19   19.98    7.96   1
  -1  14  20   -9.06    7.46   1
  -1  14  21   -0.44    8.17   1
  -1  14  22   -1.56    8.60   1
  -1  14  23    3.28    8.47   1
  -1  14  24   17.89    8.80   1
  -1  14  25    5.81    8.82   1
  -1  14  26    2.99    7.82   1
  -1  14  27    0.17    9.72   1
  -1  15 -30    3.69    7.72   1
  -1  15 -29    9.36    7.34   1
  -1  15 -28   -7.18    7.13   1
  -1  15 -27   13.10    6.95   1
  -1  15 -26   11.56    6.66   1
  -1  15 -25    1.39    6.11   1
  -1  15 -24   -5.11    5.56   1
  -1  15 -23    6.25    5.45   1
  -1  15 -22    9.42    5.46   1
  -1  15 -21   -7.08    5.32   1
  -1  15 -20    7.78    5.52   1
  -1  15 -19    6.45    5.59   1
  -1  15 -18    3.20    5.76   1
  -1  15 -17    8.94    5.62   1
  -1  15 -16   -0.46    4.86   1
  -1  15 -15    7.51    5.43   1
  -1  15 -14    5.34    5.27   1
  -1  15 -13    1.37    4.77   1
  -1  15 -12    5.20    5.06   1
  -1  15 -11   44.36    6.13   1
  -1  15 -10   42.12    6.10   1
  -1  15  -9    7.84    4.98   1
  -1  15  -8    1.69    4.60   1
  -1  15  -7   12.18    6.63   1
  -1  15  -6    5.38    5.34   1
  -1  15  -5    7.56    5.34   1
  -1  15  -4   19.36    6.42   1
  -1  15  -3    0.92    4.20   1
  -1  15  -3    7.24    6.08   1
  -1  15  -2    5.43    4.10   1
  -1  15  -2   -3.20    6.09   1
  -1  15  -1   51.41    5.59   1
  -1  15  -1   43.82    7.41   1
  -1  15   0   10.56    5.85   1
  -1  15   0    5.15    4.13   1
  -1  15   1   71.74    7.79   1
  -1  15   2   -3.03    5.85   1
  -1  15   3   10.63    6.13   1
  -1  15   4   18.15    6.56   1
  -1  15   5   13.62    6.42   1
  -1  15   6   -0.28    5.18   1
  -1  15   7   26.11    6.54   1
  -1  15   8    7.62    6.62   1
  -1  15   9   29.92    7.11   1
  -1  15  10   47.47    7.85   1
  -1  15  11   22.85    7.27   1
  -1  15  12    7.56    6.32   1
  -1  15  13   10.11    6.23   1
  -1  15  14   20.88    6.86   1
  -1  15  15   16.73    7.44   1
  -1  15  16    1.37    7.18   1
  -1  15  17    0.15    7.35   1
  -1  15  18    0.28    7.73   1
  -1  15  19   21.62    8.74   1
  -1  15  20   19.89    8.65   1
  -1  15  21  -15.05    8.46   1
  -1  15  22    3.96    8.68   1
  -1  15  24   12.11    8.91   1
  -1  15  25   26.63   10.01   1
  -1  15  26    4.24    8.94   1
  -1  15  27   13.25   10.70   1
  -1  15  28   16.73   10.31   1
  -1  15  29    1.30   10.49   1
  -1  16 -29   -6.10    7.76   1
  -1  16 -28   -0.02    7.47   1
  -1  16 -27    7.08    7.13   1
  -1  16 -26   -0.22    6.22   1
  -1  16 -25    9.67    6.28   1
  -1  16 -24   10.63    6.00   1
  -1  16 -23    6.66    5.88   1
  -1  16 -22   -3.42    5.48   1
  -1  16 -21    7.84    5.43   1
  -1  16 -20    2.69    6.00   1
  -1  16 -19   -2.89    6.15   1
  -1  16 -15    5.86    5.81   1
  -1  16 -14    8.24    5.51   1
  -1  16 -13    7.73    5.78   1
  -1  16 -12   36.00    6.12   1
  -1  16 -11   -3.24    5.08   1
  -1  16 -10    0.12    4.90   1
  -1  16  -9   -2.89    4.96   1
  -1  16  -8    7.24    4.84   1
  -1  16  -8    2.13    6.75   1
  -1  16  -7   34.34    7.74   1
  -1  16  -5   51.12    7.72   1
  -1  16  -4   53.29    7.88   1
  -1  16  -3    8.29    4.95   1
  -1  16  -3   10.24    6.59   1
  -1  16  -2    7.51    6.63   1
  -1  16  -2   10.05    4.69   1
  -1  16  -1   30.58    7.41   1
  -1  16  -1   33.52    5.21   1
  -1  16   0    9.24    6.08   1
  -1  16   1   26.94    6.75   1
  -1  16   3    6.86    6.71   1
  -1  16   4   43.69    7.93   1
  -1  16   5   44.76    7.89   1
  -1  16   6    7.84    6.61   1
  -1  16   7   42.51    8.22   1
  -1  16   8    1.44    6.58   1
  -1  16   9   -0.21    6.49   1
  -1  16  10    1.02    7.01   1
  -1  16  12   31.36    7.95   1
  -1  16  13   15.21    7.88   1
  -1  16  14   13.76    8.16   1
  -1  16  15    0.16    7.63   1
  -1  16  17   13.32    8.03   1
  -1  16  18   -4.20    7.09   1
  -1  16  19    3.80    8.35   1
  -1  16  20   -3.92    8.79   1
  -1  16  21   -1.32    8.46   1
  -1  16  22   10.89    9.04   1
  -1  16  23    9.42    8.96   1
  -1  16  24   10.37    9.47   1
  -1  16  25    1.80    9.67   1
  -1  16  26   -8.82   10.63   1
  -1  16  27  -11.63   10.50   1
  -1  17 -27    7.02    7.37   1
  -1  17 -26   -3.24    6.88   1
  -1  17 -25   -1.37    6.95   1
  -1  17 -24   -9.30    6.95   1
  -1  17 -23    9.00    6.78   1
  -1  17 -22   -5.86    6.10   1
  -1  17 -21   -0.88    5.70   1
  -1  17 -20   11.36    6.67   1
  -1  17 -19  -13.69    6.73   1
  -1  17 -18   10.63    6.39   1
  -1  17 -16    6.66    5.93   1
  -1  17 -13    9.42    6.02   1
  -1  17 -12   -9.61    5.77   1
  -1  17 -11   14.59    5.65   1
  -1  17 -10    1.96    5.49   1
  -1  17  -9   65.93   10.23   1
  -1  17  -8    9.36    8.02   1
  -1  17  -8    2.99    5.26   1
  -1  17  -7    7.51    5.26   1
  -1  17  -7    1.82    7.43   1
  -1  17  -6   14.98    7.20   1
  -1  17  -5   41.22    8.47   1
  -1  17  -4    8.12    5.30   1
  -1  17  -4   11.97    7.40   1
  -1  17  -3    6.86    7.13   1
  -1  17  -3   11.63    5.25   1
  -1  17  -2   28.30    5.64   1
  -1  17  -2   44.62    8.42   1
  -1  17  -1    8.24    6.89   1
  -1  17   0    4.41    6.55   1
  -1  17   1    0.44    6.59   1
  -1  17   2   33.06    7.59   1
  -1  17   3   -4.84    6.95   1
  -1  17   4   13.10    6.95   1
  -1  17   5   35.40    7.62   1
  -1  17   6    5.76    7.06   1
  -1  17   7   -1.51    6.89   1
  -1  17   8   14.36    7.35   1
  -1  17   9   55.80    8.07   1
  -1  17  10    0.04    6.36   1
  -1  17  11    2.50    7.46   1
  -1  17  12   13.40    8.20   1
  -1  17  13   17.98    8.23   1
  -1  17  14   20.34    8.57   1
  -1  17  15   14.29    8.62   1
  -1  17  16   -4.71    7.77   1
  -1  17  17   19.10    8.65   1
  -1  17  18   -0.52    7.99   1
  -1  17  19   -6.76    8.42   1
  -1  17  20    6.76    7.59   1
  -1  17  21   12.39    9.22   1
  -1  17  22   15.92    9.42   1
  -1  17  24   12.46   10.03   1
  -1  17  25  -14.06    9.98   1
  -1  18 -24   25.70    8.01   1
  -1  18 -23    5.95    7.03   1
  -1  18 -22   14.21    7.31   1
  -1  18 -21    1.37    5.92   1
  -1  18 -19   -2.22    6.44   1
  -1  18 -18   -3.65    6.61   1
  -1  18 -17   -2.62    5.77   1
  -1  18 -16   -5.11    6.19   1
  -1  18 -15    4.97    6.47   1
  -1  18 -14    8.24    6.26   1
  -1  18 -13   -0.38    5.63   1
  -1  18 -12    8.01    6.00   1
  -1  18 -11    9.18    5.70   1
  -1  18  -9    7.56    8.14   1
  -1  18  -9    3.20    5.84   1
  -1  18  -8    4.58    8.26   1
  -1  18  -7   -2.62    5.57   1
  -1  18  -7    3.17    7.87   1
  -1  18  -6    9.99    8.22   1
  -1  18  -6    0.72    5.59   1
  -1  18  -5    0.32    7.95   1
  -1  18  -5   -5.20    5.11   1
  -1  18  -4   23.52    8.34   1
  -1  18  -3   11.42    7.64   1
  -1  18  -2   -4.33    7.86   1
  -1  18   0   31.81    8.57   1
  -1  18   2   23.43    8.13   1
  -1  18   4   25.40    7.66   1
  -1  18   5    6.35    7.21   1
  -1  18   6   15.21    8.03   1
  -1  18   7   -7.90    8.04   1
  -1  18   8   -2.10    8.03   1
  -1  18   9    3.72    7.49   1
  -1  18  10   14.52    8.23   1
  -1  18  11   -2.34    7.50   1
  -1  18  12   -5.90    7.58   1
  -1  18  13    5.86    8.08   1
  -1  18  14   -1.00    8.20   1
  -1  18  15   19.18    8.76   1
  -1  18  16   20.98    8.43   1
  -1  18  17    1.42    8.62   1
  -1  18  18   10.82    9.01   1
  -1  18  19    0.64    7.62   1
  -1  18  20    7.56    9.95   1
  -1  18  21   30.14   10.43   1
  -1  18  22    3.92    8.43   1
  -1  18  23   -2.89   10.06   1
  -1  18  24    3.10    9.43   1
  -1  19 -23   -3.31    7.53   1
  -1  19 -22   -7.08    7.45   1
  -1  19 -21   -1.42    6.50   1
  -1  19 -20   -1.17    6.46   1
  -1  19 -19   21.62    7.63   1
  -1  19 -18    8.29    7.14   1
  -1  19 -17    1.74    6.44   1
  -1  19 -16   11.42    7.10   1
  -1  19 -12    7.08    6.33   1
  -1  19 -11    8.76    5.74   1
  -1  19 -10   -5.24    5.82   1
  -1  19  -9    8.53    5.90   1
  -1  19  -8   17.98    8.82   1
  -1  19  -8   -7.24    6.13   1
  -1  19  -7    4.28    7.62   1
  -1  19  -7   -2.34    5.48   1
  -1  19  -6    4.08    8.08   1
  -1  19  -5   11.70    8.28   1
  -1  19  -5  -10.56    5.98   1
  -1  19  -4   -0.13    8.02   1
  -1  19  -3    1.74    7.79   1
  -1  19  -2   14.29    8.01   1
  -1  19  -1    6.81    7.78   1
  -1  19   0   11.76    8.44   1
  -1  19   1   19.89    8.30   1
  -1  19   2   21.81    8.78   1
  -1  19   3   -7.13    7.53   1
  -1  19   4    8.94    7.83   1
  -1  19   5    8.82    8.43   1
  -1  19   6   22.56    8.55   1
  -1  19   7   15.13    8.48   1
  -1  19   8   22.75    7.82   1
  -1  19   9   11.22    8.04   1
  -1  19  10   -3.42    8.36   1
  -1  19  11    0.72    8.11   1
  -1  19  12    5.62    7.73   1
  -1  19  13   -3.50    7.85   1
  -1  19  14    6.25    8.55   1
  -1  19  15   12.18    9.28   1
  -1  19  16   10.24    8.51   1
  -1  19  17   -0.15    9.13   1
  -1  19  18    3.50    9.46   1
  -1  19  19    9.24    9.36   1
  -1  19  20   11.36   10.04   1
  -1  19  22  -14.06   10.35   1
  -1  20 -21   10.43    8.40   1
  -1  20 -20    1.51    7.75   1
  -1  20 -19    2.28    7.58   1
  -1  20 -16    9.49    7.27   1
  -1  20 -15    5.71    6.69   1
  -1  20 -13    6.15    6.55   1
  -1  20 -12    0.72    6.89   1
  -1  20 -11   -4.93    6.35   1
  -1  20 -10   -2.16    6.20   1
  -1  20  -9    4.04    6.43   1
  -1  20  -8    0.96    5.94   1
  -1  20  -6    8.35    9.19   1
  -1  20  -5    1.99    8.77   1
  -1  20  -4    1.10    8.69   1
  -1  20  -2    5.24    8.98   1
  -1  20  -1    8.35    9.19   1
  -1  20   0   -2.43    7.92   1
  -1  20   1   13.99    8.98   1
  -1  20   2   19.45    8.91   1
  -1  20   3   -7.34    8.13   1
  -1  20   4   -0.26    7.99   1
  -1  20   5    9.86    8.48   1
  -1  20   6   13.03    8.74   1
  -1  20   7   22.37    8.70   1
  -1  20   8    3.57    8.47   1
  -1  20   9  -10.05    8.69   1
  -1  20  11   12.11    8.84   1
  -1  20  12   10.11    9.09   1
  -1  20  13   13.76    8.24   1
  -1  20  14    8.29    9.22   1
  -1  20  15    6.00    9.46   1
  -1  20  16    5.86    8.71   1
  -1  20  19    6.00    9.41   1
  -1  20  20   -7.90   10.85   1
  -1  21 -16    7.62    8.06   1
  -1  21 -14   -5.95    7.52   1
  -1  21 -12  -10.37    7.34   1
  -1  21 -11    9.67    6.66   1
  -1  21  -9    0.76    6.72   1
  -1  21  -8   -1.74    6.89   1
  -1  21  -4   16.73    8.92   1
  -1  21  -2   18.23    8.37   1
  -1  21  -1   18.32    9.24   1
  -1  21   0   12.67    9.40   1
  -1  21   1   14.36    8.87   1
  -1  21   2   25.50    9.09   1
  -1  21   5  -10.56    9.23   1
  -1  21   6    0.07    7.70   1
  -1  21   7    1.77    8.54   1
  -1  21   8   10.56    8.58   1
  -1  21   9    4.49    8.44   1
  -1  21  10   -2.92    8.89   1
  -1  21  11   -4.71    8.68   1
  -1  21  13    7.51    9.10   1
  -1  21  14   -0.83    8.44   1
  -1  21  15  -18.32   10.27   1
  -1  21  16    6.92    8.84   1
  -1  21  17    6.50   10.00   1
  -1  22 -15    0.59    7.78   1
  -1  22 -12   -7.08    7.87   1
  -1  22 -11    9.92    7.43   1
  -1  22  -1    0.31    9.18   1
  -1  22   0    2.53   10.11   1
  -1  22   1    9.67    9.02   1
  -1  22   2   11.22    9.31   1
  -1  22   3    6.76    8.94   1
  -1  22   4   -7.24   10.87   1
  -1  22   5    6.20    9.26   1
  -1  22   6   -8.41    9.80   1
  -1  22   7   -7.90    9.39   1
  -1  22   8    3.31    9.14   1
  -1  22  10  -11.36    8.96   1
  -1  22  11    2.56    9.18   1
  -1  22  12   13.47    9.84   1
  -1  22  13   13.32   10.29   1
  -1  23   4   -6.50   10.40   1
  -1  23   5   17.98   10.26   1
  -1  23   6   -3.24   10.33   1
  -1  23   7   -1.21    9.26   1
  -1  23   8   15.44   10.22   1
   0 -23  -7   -4.37    5.02   1
   0 -23  -6    3.28    5.94   1
   0 -23  -4   -3.96    5.89   1
   0 -23  -3   -7.40    5.82   1
   0 -23  -1   -6.55    8.04   1
   0 -22  -9    1.82    5.02   1
   0 -22  -8    5.38    4.78   1
   0 -22  -7   -6.15    4.96   1
   0 -22  -6   -5.71    4.97   1
   0 -22  -5   -2.82    4.97   1
   0 -22  -4   -7.34    5.04   1
   0 -22  -3    6.25    4.90   1
   0 -22  -2    1.90    5.33   1
   0 -21 -11    3.76    4.46   1
   0 -21  -7   -0.79    4.73   1
   0 -21  -6    5.52    4.79   1
   0 -21  -4   -7.24    5.00   1
   0 -21  -3    0.15    4.95   1
   0 -21  -2    2.72    5.25   1
   0 -21  -1   -1.12    4.83   1
   0 -21   1    6.05    5.41   1
   0 -21   2   -0.21    5.49   1
   0 -21   3    4.75    5.62   1
   0 -21   4    4.58    5.22   1
   0 -21   5   10.18    6.64   1
   0 -20 -15    0.32    4.09   1
   0 -20 -13    2.34    4.22   1
   0 -20 -12   -2.37    4.13   1
   0 -20 -11    5.66    4.62   1
   0 -20 -10    3.80    4.17   1
   0 -20  -7    4.93    5.11   1
   0 -20  -6   -5.62    4.55   1
   0 -20  -1    6.40    5.06   1
   0 -20   5    3.76    5.01   1
   0 -20   6   -6.30    5.37   1
   0 -19 -16    4.80    3.90   1
   0 -19 -13   -0.44    3.62   1
   0 -19 -12    5.48    4.45   1
   0 -19  -8   -0.17    4.02   1
   0 -19  -7    7.62    4.69   1
   0 -19  -5    7.24    4.52   1
   0 -19  -3    4.37    4.81   1
   0 -19   1    2.16    4.67   1
   0 -19   5   -1.21    4.95   1
   0 -19   6    5.20    5.20   1
   0 -19  11   11.63    7.23   1
   0 -18 -18    2.07    3.63   1
   0 -18 -16    0.92    3.61   1
   0 -18 -15   -1.30    7.23   1
   0 -18 -15   -5.11    3.48   1
   0 -18 -14   -3.03    4.00   1
   0 -18 -13   -0.79    3.65   1
   0 -18 -10   11.02    7.64   1
   0 -18  -9    6.05    3.99   1
   0 -18  -7   -5.38    4.18   1
   0 -18  -4    0.23    4.26   1
   0 -18   2    2.25    4.92   1
   0 -18   4    7.34    4.77   1
   0 -18   6    5.95    4.93   1
   0 -18   7   -9.73    4.99   1
   0 -18   9    4.16    5.10   1
   0 -18  11    7.45    5.57   1
   0 -18  12    7.95    5.87   1
   0 -18  13    3.39    6.96   1
   0 -17 -19    4.45    3.54   1
   0 -17 -17    3.46    3.35   1
   0 -17 -14   -8.70    6.90   1
   0 -17 -14   -1.17    3.54   1
   0 -17 -12    5.06    3.83   1
   0 -17 -10    8.70    6.73   1
   0 -17  -9    4.45    6.37   1
   0 -17  -6    5.43    4.24   1
   0 -17  -5   -5.34    4.20   1
   0 -17  -4   -0.44    4.12   1
   0 -17   2    6.60    4.73   1
   0 -17   4    1.06    4.45   1
   0 -17   5   -3.84    4.63   1
   0 -17   6   -6.66    4.64   1
   0 -17   7   -6.71    4.77   1
   0 -17   9    2.89    4.59   1
   0 -17  12  -10.18    5.36   1
   0 -17  15    6.66    6.14   1
   0 -16 -23   -2.53    3.43   1
   0 -16 -22   -2.62    3.01   1
   0 -16 -21    2.66    3.03   1
[truncated: 264,395 more chars]
